# Supplementary material for: Multi-omics Analysis of Ferroptosis Regulation Patterns and Characterization of Tumor Microenvironment in Patients with Oral Squamous Cell Carcinoma
Source: Int J Biol Sci. 2021 Aug 12;17(13):3476–92. doi: 10.7150/ijbs.61441 (PMC8416738; doi:10.7150/ijbs.61441)
Supplement: Supplementary file 2 — Supplementary tables. [file ijbsv17p3476s2.xls]

## Sheet: S1
Table S1 Basic information of OSCC datasets
Accession number /Source	Platform	Number of patients	tumor	normal	Survival data
GEO: GSE41613	Affymetrix Human Genome U133 Plus 2.0 Array	97	97	0	OS
GEO: GSE42743	Affymetrix Human Genome U133 Plus 2.0 Array	103	74	29	OS
GEO: GSE9844	Affymetrix Human Genome U133 Plus 2.0 Array	38	26	12	NA
GEO: GSE30784	Affymetrix Human Genome U133 Plus 2.0 Array	212	167	45	NA
GEO: GSE74530	Affymetrix Human Genome U133 Plus 2.0 Array	12	6	6	NA
GEO: GSE78060	Affymetrix Human Genome U133 Plus 2.0 Array	30	26	4	NA
GEO: GSE138206	Affymetrix Human Genome U133 Plus 2.0 Array	18	6	12	NA
TCGA: OSCC	Illumina RNAseq	322	292	30	OS

## Sheet: S2
Table S2 Ferroptosis regulators
Marker	Suppressor	Driver
ACSF2	HMOX1	ABCC1
ALOX12	HIF1A	ACO1
ALOX15	TP53	ACSL4
ALOX5	VDAC2	ACVR1B
ATF3	ATF4	ALOX12B
CHAC1	CBS	ALOX15B
ELAVL1	FTH1	ALOXE3
HMGB1	GPX4	ANO6
IREB2	HSPB1	ATG13
MAPK14	NFE2L2	ATG16L1
RPL8	SESN2	ATG3
TF	SLC3A2	ATG4D
TFRC	SLC40A1	ATG5
AGPAT3	SLC7A11	ATG7
ALB	ACSL3	ATM
ANGPTL7	AIFM2	BACH1
ARRDC3	AKR1C1	BAP1
ASNS	AKR1C3	BECN1
ATP6V1G2	ARNTL	BID
AURKA	BRD4	CDKN2A
BNIP3	CA9	CDO1
CAPG	CAV1	CS
CEBPG	CD44	CYBB
CXCL2	CDKN1A	DNAJB6
DDIT3	CHMP5	DPP4
DDIT4	CHMP6	DUOX1
DRD4	CISD1	DUOX2
DRD5	CISD2	EGFR
DUSP1	ENPP2	EGLN2
EIF2AK4	FADS2	EMC2
EIF2S1	FANCD2	EPAS1
FTL	FH	FBXW7
GABPB1	GCH1	FLT3
GDF15	GCLC	G6PD
GPT2	HELLS	GABARAPL1
GPX2	HSF1	GABARAPL2
HAMP	HSPA5	GLS2
HERPUD1	ISCU	GOT1
HIC1	JUN	HILPDA
HNF4A	LAMP2	HRAS
HSD17B11	MT1G	IDH1
IL33	MTOR	IFNG
IL6	MUC1	KEAP1
JDP2	NF2	KRAS
KLHL24	NFS1	LINC00472
LURAP1L	NQO1	LONP1
MAFG	PLIN2	LPCAT3
MAP3K5	PML	LPIN1
MT3	PRDX6	MAP1LC3A
NCF2	PROM2	MAPK1
NGB	RB1	MAPK3
NNMT	SCD	MAPK8
NOS2	SQSTM1	MAPK9
OXSR1	SRC	MIOX
PCK2	STAT3	MTDH
PLIN4	TMBIM4	MYB
PRDX1	TP63	NCOA4
PSAT1	ZFP36	NOX1
PTGS2		NOX3
RELA		NOX4
RGS4		NOX5
RIPK1		NRAS
RRM2		PANX1
SETD1B		PEBP1
SLC1A4		PGD
SLC2A1		PHKG2
SLC2A12		PIK3CA
SLC2A3		PRKAA1
SLC2A6		PRKAA2
SLC2A8		SAT1
SLC7A5		SCP2
SP1		SIRT1
SRXN1		SLC1A5
STEAP3		SLC38A1
STMN1		SNX4
TFAP2C		SOCS1
TRIB3		TAZ
TSC22D3		TFR2
TUBE1		TGFBR1
TXNIP		TLR4
TXNRD1		TNFAIP3
UBC		ULK1
VEGFA		ULK2
VLDLR		WIPI1
XBP1		WIPI2
YWHAE		YY1AP1
ZFP69B
ZNF419

## Sheet: S3
Table S3 The post hoc test results
Figure 1D							Figure 4A
	ferroptosis_clusterA vs ferroptosis_clusterB	ferroptosis_clusterA vs ferroptosis_clusterC	ferroptosis_clusterB vs ferroptosis_clusterC				G1 vs G2	G1 vs G3	G2 vs G3
B cells	0.3044	0.1481	0.0094				0.0013	2.4e-11	2.7e-05
CD8 T cells	0.2726	1.5e-05	0.0017
Exhausted CD8 T cells	0.0049	2.9e-05	0.0845				Figure 4B
T cells exhaustion	6.4e-08	7e-08	0.29				Stage1 vs Stage2	Stage1 vs Stage3	Stage1 vs Stage4	Stage2 vs Stage3	Stage2 vs Stage4	Stage3 vs Stage4
Regulatory T cells	1.8e-10	5.5e-14	0.0097				0.0287	0.0185	0.0071	0.9988	0.9962	1
Central memory T cells	3.5e-14	0.048	2.1e-14
MDSC	9.7e-07	3.2e-09	0.048				Figure 4D
Macrophages	1.8e-10	2.6e-05	0.94				T1 vs T2	T1 vs T3	T1 vs T4	T2 vs T3	T2 vs T4	T3 vs T4
Dendritic cells activated	2e-16	0.0013	9.2e-07				0.027	0.406	0.043	0.52	0.988	0.669
Mast cells	0.307	0.054	0.0021
Eosinophils	0.00096	0.37884	0.00024				Figure 4H
Neutrophils	2.1e-10	4.4e-07	0.87				Atypical vs Basal	Atypical vs Classical	Atypical vs Mesenchymal	Basal vs Classical	Basal vs Mesenchymal	Classical vs Mesenchymal
Pan-F TGF beta	2.5e-14	1.6e-10	0.92				5.4e-05	0.00049	0.32169	4.4e-14	2.6e-14	0.00991
EMT2	2.7e-14	7.4e-09	0.95
EMT3	2.8e-05	0.0078	0.9675				Figure 4J
Cell cycle	0.4962	0.0025	9.9e-05				CpG island hyper-methylated vs hyper-methylated	CpG island hyper-methylated vs hypo-methylated	CpG island hyper-methylated vs normal-like	hyper-methylated vs hypo-methylated	hyper-methylated vs normal-like	hypo-methylated vs normal-like
DNA replication	0.0047	0.0041	1.4e-07				0.99997	0.22236	0.00013	0.16575	8e-06	0.04364
APM	0.56	4.6e-08	2.9e-06
Co inhibition APC	0.0025	8.1e-06	0.0626
Co inhibition T cell	0.0013	7.6e-07	0.026
MHC Class I	0.21	5.9e-09	6.2e-06
Interferons	0.37	1.4e-06	5.6e-09
Figure S2 F and G
	gene_clusterA vs gene_clusterB	gene_clusterA vs gene_clusterC	gene_clusterB vs gene_clusterC
B cells	0.00018	0.78288	0.00391
CD8 T cells	0.015	0.13	0.08
Exhausted CD8 T cells	0.013	0.07	0.192
T cells exhaustion	1	0.047	0.024
Regulatory T cells	0.019	0.0053	0.041
Central memory T cells	2e-16	2.2e-12	0.00014
MDSC	0.047	0.048	0.0505
Macrophages	0.05079	0.2153	0.00029
Dendritic cells activated	0.004	0.255	0.28
Mast cells	0.004	0.255	0.28
Eosinophils	0.0032	0.9126	0.0171
Neutrophils	2e-16	7.5e-08	8.8e-09
Pan-F TGF beta	0.00041	0.94996	0.00022
EMT2	0.00023	0.9928	0.00027
EMT3	0.018	0.7821	0.0031
Cell cycle	3.5e-07	0.02	0.037
DNA replication	2.1e-10	0.0082	0.0023
APM	0.019	0.002	0.744
Co inhibition APC	0.033	0.059	0.983
Co inhibition T cell	0.068	0.032	0.94
MHC Class I	0.0019	0.0018	0.9958
Interferons	7.5e-10	7.2e-06	0.31
Figure 1F and figure S2H
	gene_clusterA vs gene_clusterB	gene_clusterA vs gene_clusterC	gene_clusterB vs gene_clusterC
PDL1	0.00027	0.01564	0.05162
CTLA4	0.034	0.046	0.979
PD1	0.012	0.039	0.938
HAVCR2	0.515	0.327	0.037
IDO1	0.0099	0.016	0.9948
LAG3	0.29	0.1	0.83
CD8A	0.0037	0.03	0.04
CXCL10	0.0037	0.0134	0.9427
CXCL9	0.0025	0.0068	0.9726
GZMA	0.48	0.15	0.74
GZMB	0.0052	0.0255	0.8955
IFNG	0.00048	0.00823	0.0241
PRF1	0.451	0.064	0.55
TBX2	0.0078	0.4225	0.2243
TNF	0.11	0.67	0.51

## Sheet: S4
Table S4 The activation states of biological pathways in distinct ferroptosis regulation patterns by GSVA enrichment analysis
Pathway	ferroptosis_clusterA	ferroptosis_clusterB	FDR
KEGG_LINOLEIC_ACID_METABOLISM	-0.175186	0.166805	8.27e-34
KEGG_GLYCOSAMINOGLYCAN_BIOSYNTHESIS_CHONDROITIN_SULFATE	0.186538	-0.159895	1.12e-25
KEGG_ARACHIDONIC_ACID_METABOLISM	-0.108366	0.0743791	2.05e-13
KEGG_ENDOCYTOSIS	-0.033973	0.0710442	1.19e-10
KEGG_FOCAL_ADHESION	0.111466	-0.0592373	3.62e-10
KEGG_ECM_RECEPTOR_INTERACTION	0.133864	-0.0745687	5.95e-10
KEGG_ETHER_LIPID_METABOLISM	-0.0389314	0.073757	3.34e-08
KEGG_SPHINGOLIPID_METABOLISM	-0.0464443	0.0678632	5.43e-07
KEGG_CELL_ADHESION_MOLECULES_CAMS	0.0818453	-0.0400874	4.14e-06
KEGG_MISMATCH_REPAIR	0.0164788	-0.106454	0.001342
KEGG_REGULATION_OF_ACTIN_CYTOSKELETON	0.0503985	-0.013303	0.00136
KEGG_RIG_I_LIKE_RECEPTOR_SIGNALING_PATHWAY	-0.00701442	0.0573649	0.003397
KEGG_GLYCEROLIPID_METABOLISM	-0.0316758	0.014808	0.003524
KEGG_BASE_EXCISION_REPAIR	0.00440992	-0.0905143	0.004546
KEGG_PEROXISOME	-0.0372466	0.0130115	0.016185
KEGG_HOMOLOGOUS_RECOMBINATION	0.00241406	-0.0824987	0.022741
KEGG_PATHWAYS_IN_CANCER	0.0290333	-0.00833097	0.037492
KEGG_APOPTOSIS	0.0379241	0.00330232	0.0370128
Pathway	ferroptosis_clusterB	ferroptosis_clusterC	FDR
KEGG_ENDOCYTOSIS	0.0710442	-0.093471	5.42468e-13
KEGG_MISMATCH_REPAIR	-0.106454	0.172887	1.41415e-08
KEGG_JAK_STAT_SIGNALING_PATHWAY	0.0344481	-0.140194	1.9815e-08
KEGG_BASE_EXCISION_REPAIR	-0.0905143	0.147905	7.12175e-08
KEGG_T_CELL_RECEPTOR_SIGNALING_PATHWAY	0.0456951	-0.118259	8.4216e-07
KEGG_RIG_I_LIKE_RECEPTOR_SIGNALING_PATHWAY	0.0573649	-0.0930088	1.15641e-06
KEGG_HOMOLOGOUS_RECOMBINATION	-0.0824987	0.147781	1.17909e-06
KEGG_CYTOKINE_CYTOKINE_RECEPTOR_INTERACTION	0.00832155	-0.145363	1.32459e-05
KEGG_NATURAL_KILLER_CELL_MEDIATED_CYTOTOXICITY	0.00571306	-0.130554	3.26409e-05
KEGG_NOD_LIKE_RECEPTOR_SIGNALING_PATHWAY	0.0454474	-0.0950629	0.000115382
KEGG_B_CELL_RECEPTOR_SIGNALING_PATHWAY	0.026762	-0.0929133	0.000203522
KEGG_CYTOSOLIC_DNA_SENSING_PATHWAY	0.0391905	-0.0877814	0.000263352
KEGG_SPHINGOLIPID_METABOLISM	0.0678632	-0.0395607	0.000380489
KEGG_ETHER_LIPID_METABOLISM	0.073757	-0.0295806	0.000477276
KEGG_CHEMOKINE_SIGNALING_PATHWAY	0.00713562	-0.104491	0.000873185
KEGG_ANTIGEN_PROCESSING_AND_PRESENTATION	-0.0177	-0.141598	0.0015236
KEGG_TOLL_LIKE_RECEPTOR_SIGNALING_PATHWAY	0.0165996	-0.0713353	0.00439334
KEGG_APOPTOSIS	0.00330232	-0.0656199	0.00970794
Pathway	ferroptosis_clusterA	ferroptosis_clusterC	FDR
KEGG_ANTIGEN_PROCESSING_AND_PRESENTATION	0.0739848	-0.141598	5.27e-08
KEGG_B_CELL_RECEPTOR_SIGNALING_PATHWAY	0.010989	-0.0929133	0.00242813
KEGG_BASE_EXCISION_REPAIR	0.00440992	0.147905	0.00122708
KEGG_CHEMOKINE_SIGNALING_PATHWAY	0.0392763	-0.104491	6.58e-06
KEGG_CYTOKINE_CYTOKINE_RECEPTOR_INTERACTION	0.0675845	-0.145363	5.28e-11
KEGG_CYTOSOLIC_DNA_SENSING_PATHWAY	0.0177461	-0.0877814	0.00289048
KEGG_ECM_RECEPTOR_INTERACTION	0.133864	-0.161017	1.08e-09
KEGG_HOMOLOGOUS_RECOMBINATION	0.00241406	0.147781	0.00383513
KEGG_JAK_STAT_SIGNALING_PATHWAY	0.0394889	-0.140194	1.83e-10
KEGG_MAPK_SIGNALING_PATHWAY	0.0203658	-0.05277	0.00103144
KEGG_MISMATCH_REPAIR	0.0164788	0.172887	0.00240426
KEGG_NATURAL_KILLER_CELL_MEDIATED_CYTOTOXICITY	0.0500485	-0.130554	7.09e-08
KEGG_NOD_LIKE_RECEPTOR_SIGNALING_PATHWAY	0.0126877	-0.0950629	0.00153849
KEGG_PRIMARY_IMMUNODEFICIENCY	0.0387162	-0.137874	0.000899232
KEGG_RIG_I_LIKE_RECEPTOR_SIGNALING_PATHWAY	-0.00701442	-0.0930088	0.00438558
KEGG_T_CELL_RECEPTOR_SIGNALING_PATHWAY	0.0117937	-0.118259	5.72e-05
KEGG_TGF_BETA_SIGNALING_PATHWAY	0.0242466	-0.0711462	0.00307178
KEGG_TOLL_LIKE_RECEPTOR_SIGNALING_PATHWAY	0.0341336	-0.0713353	0.000565893

## Sheet: S5
Table S5 DEGs of ferroptosis-clusters in the TCGA cohort
Ferroptosis cluster-A VS cluster-B								Ferroptosis cluster-B VS cluster-C								Ferroptosis cluster-A VS cluster-C
Symbol	logFC	AveExpr	t	P-Value	FDR	B	change	Symbol	logFC	AveExpr	t	P-Value	FDR	B	change	Symbol	logFC	AveExpr	t	P-Value	FDR	B	change
ACTA1	1.53539	6.00427	4.76314	2.55431e-06	1.33569e-05	3.81747	Up-Regulated	KRT1	3.44268	9.01189	9.63514	3.80349e-20	7.16236e-18	35.0211	Up-Regulated	ACTA1	2.20611	6.00427	4.99801	8.23011e-07	7.27651e-06	5.00206	Up-Regulated
MYL2	1.45566	5.6203	5.12701	4.33424e-07	2.67248e-06	5.52068	Up-Regulated	DSG1	2.93374	7.6408	9.76954	1.27266e-20	2.57407e-18	36.0961	Up-Regulated	CXCL10	2.18925	8.44638	7.09787	4.79038e-12	1.56648e-10	16.69	Up-Regulated
FN1	1.41566	8.07949	8.96333	7.79256e-18	2.30028e-16	29.6898	Up-Regulated	CRCT1	2.25268	8.02946	8.14719	3.50049e-15	2.86743e-13	23.8174	Up-Regulated	MYL1	2.13658	6.13975	5.41216	1.00124e-07	1.16917e-06	7.02859	Up-Regulated
TIMP1	1.34322	9.0878	13.3542	1.22248e-34	2.02301e-32	67.9006	Up-Regulated	LCE3D	2.22873	9.20462	7.56472	2.11277e-13	1.1854e-11	19.8102	Up-Regulated	MYL2	2.04822	5.6203	5.26836	2.11358e-07	2.26023e-06	6.3087	Up-Regulated
MYL1	1.32552	6.13975	4.59774	5.51793e-06	2.6961e-05	3.0808	Up-Regulated	KLK5	2.19558	7.51821	7.53852	2.52725e-13	1.4131e-11	19.6353	Up-Regulated	CKM	2.01259	5.6241	5.23242	2.54086e-07	2.65647e-06	6.13148	Up-Regulated
CSRP3	1.31142	5.16732	5.03469	6.86766e-07	4.04577e-06	5.07792	Up-Regulated	WFDC12	2.19543	6.67179	8.98782	6.44762e-18	8.72986e-16	29.985	Up-Regulated	CSRP3	1.98118	5.16732	5.55455	4.7011e-08	5.96115e-07	7.75816	Up-Regulated
CKM	1.29493	5.6241	4.60998	5.21634e-06	2.56327e-05	3.13449	Up-Regulated	SPRR2G	2.17866	9.31701	7.18163	2.76686e-12	1.18664e-10	17.301	Up-Regulated	CXCL11	1.90754	5.55608	5.95944	5.0197e-09	8.21556e-08	9.92254	Up-Regulated
TNNC1	1.28275	4.92509	5.05153	6.31782e-07	3.75426e-06	5.15816	Up-Regulated	SLURP1	2.11388	6.83079	7.58765	1.80552e-13	1.03066e-11	19.9636	Up-Regulated	ACTC1	1.88438	6.83081	5.57487	4.21485e-08	5.41159e-07	7.86361	Up-Regulated
MMP7	1.28273	6.39262	6.9383	1.34431e-11	1.74239e-10	15.6007	Up-Regulated	S100A7A	2.02366	6.10183	7.88958	2.20628e-14	1.59231e-12	22.0172	Up-Regulated	MYH2	1.86084	5.09942	4.52104	7.82597e-06	5.12442e-05	2.84839	Up-Regulated
NNMT	1.27809	4.33076	12.1861	8.04206e-30	8.39191e-28	56.9273	Up-Regulated	CNFN	2.00784	9.35735	7.89557	2.11481e-14	1.53305e-12	22.0586	Up-Regulated	SLN	1.81681	6.04062	5.30738	1.72852e-07	1.8975e-06	6.50237	Up-Regulated
POSTN	1.2735	6.27208	7.50601	3.1541e-13	5.23542e-12	19.2716	Up-Regulated	AQP3	1.95479	9.32376	9.60463	4.87006e-20	8.96473e-18	34.7785	Up-Regulated	MMP13	1.74364	6.71597	5.0242	7.23318e-07	6.5254e-06	5.12597	Up-Regulated
THBS4	1.2644	6.69104	6.60361	1.10318e-10	1.25162e-09	13.5463	Up-Regulated	SBSN	1.94803	10.0844	7.45404	4.48839e-13	2.30512e-11	19.0747	Up-Regulated	TNNC1	1.74303	4.92509	5.0128	7.65188e-07	6.82793e-06	5.07196	Up-Regulated
SLN	1.25042	6.04062	5.00184	8.07643e-07	4.70207e-06	4.92209	Up-Regulated	SPINK7	1.93835	6.59961	6.84136	2.49393e-11	8.73036e-10	15.1597	Up-Regulated	DES	1.72407	4.1078	4.88217	1.44695e-06	1.18824e-05	4.46108	Up-Regulated
SFRP4	1.24928	4.43122	6.61263	1.04344e-10	1.18878e-09	13.6005	Up-Regulated	CASP14	1.91489	3.5815	7.99823	1.02031e-14	7.84774e-13	22.7711	Up-Regulated	CXCL9	1.71196	7.97277	5.98705	4.28979e-09	7.14951e-08	10.0749	Up-Regulated
MYBPC1	1.23725	4.75108	5.31448	1.66626e-07	1.11059e-06	6.44184	Up-Regulated	PNLIPRP3	1.90641	5.76735	7.63154	1.33516e-13	7.98317e-12	20.2583	Up-Regulated	MYBPC1	1.65392	4.75108	5.18817	3.18291e-07	3.21688e-06	5.91473	Up-Regulated
CTHRC1	1.21986	9.07411	8.96719	7.56374e-18	2.23676e-16	29.7192	Up-Regulated	SPRR2B	1.89926	10.3409	6.5322	1.71035e-10	5.05788e-09	13.2879	Up-Regulated	MB	1.64216	6.569	4.85478	1.65083e-06	1.33295e-05	4.33482	Up-Regulated
DES	1.20957	4.1078	4.69023	3.59701e-06	1.83126e-05	3.48982	Up-Regulated	C10orf99	1.87967	8.69632	7.74508	6.0792e-14	3.89761e-12	21.0268	Up-Regulated	KLHL41	1.64049	4.89276	5.30502	1.74978e-07	1.91366e-06	6.4906	Up-Regulated
ACTC1	1.20388	6.83081	4.87703	1.48329e-06	8.17931e-06	4.33843	Up-Regulated	DSC1	1.85103	5.52728	6.67032	7.29902e-11	2.31744e-09	14.1154	Up-Regulated	MYBPC2	1.63118	4.43275	5.51339	5.85925e-08	7.25564e-07	7.54553	Up-Regulated
COL10A1	1.19865	5.33676	7.04536	6.7407e-12	9.10412e-11	16.2753	Up-Regulated	KLK7	1.84328	8.08617	7.49824	3.32546e-13	1.81603e-11	19.3674	Up-Regulated	SMPX	1.61255	4.99112	5.39109	1.11826e-07	1.29199e-06	6.92202	Up-Regulated
SFRP2	1.19358	8.22319	6.79162	3.41565e-11	4.18226e-10	14.6901	Up-Regulated	DMKN	1.81976	7.82556	9.15131	1.80361e-18	2.73598e-16	31.2342	Up-Regulated	MYBPH	1.58489	5.01927	5.1255	4.36708e-07	4.26122e-06	5.61062	Up-Regulated
SPOCK1	1.19221	6.01214	9.84545	6.82795e-21	2.80357e-19	36.6245	Up-Regulated	CWH43	1.80507	5.29624	8.18015	2.75737e-15	2.2931e-13	24.0509	Up-Regulated	CSPG4	1.57356	5.84086	9.46078	1.5513e-19	1.83862e-17	33.6008	Up-Regulated
TNNI2	1.16039	5.60117	4.90176	1.31628e-06	7.3449e-06	4.45304	Up-Regulated	SDR9C7	1.79682	4.62543	9.87193	5.491e-21	1.13872e-18	36.9216	Up-Regulated	TGFBI	1.51935	10.7235	8.25722	1.57398e-15	1.00612e-13	24.5397	Up-Regulated
COL11A1	1.1548	4.86654	6.48299	2.30876e-10	2.48355e-09	12.8264	Up-Regulated	EREG	1.79596	5.59255	8.88498	1.42547e-17	1.81035e-15	29.2072	Up-Regulated	TNNI2	1.50017	5.60117	4.62789	4.80331e-06	3.32598e-05	3.3138	Up-Regulated
KLHL41	1.15311	4.89276	5.10611	4.81298e-07	2.93782e-06	5.41985	Up-Regulated	KRT10	1.78799	10.0744	7.32833	1.04565e-12	4.90854e-11	18.2497	Up-Regulated	MYOT	1.49308	4.66954	5.60853	3.51489e-08	4.62897e-07	8.03905	Up-Regulated
MYH2	1.14232	5.09942	3.80036	0.00016379	0.000579688	-0.133014	Up-Regulated	KRTDAP	1.78681	10.8022	5.52601	5.47753e-08	8.19528e-07	7.70468	Up-Regulated	TNNT1	1.4803	6.69403	6.00494	3.87309e-09	6.52806e-08	10.1739	Up-Regulated
MYBPC2	1.14194	4.43275	5.28521	1.93801e-07	1.27717e-06	6.29612	Up-Regulated	S100A7	1.75404	11.9897	5.84536	9.55088e-09	1.76406e-07	9.39018	Up-Regulated	MYLPF	1.45116	6.01924	4.80436	2.10078e-06	1.64334e-05	4.10409	Up-Regulated
LGALS1	1.13234	10.6707	12.2167	6.05079e-30	6.43702e-28	57.2086	Up-Regulated	SERPINB4	1.74258	7.34268	6.0586	2.8467e-09	5.95626e-08	10.561	Up-Regulated	ACTN2	1.44803	4.21388	5.20928	2.85906e-07	2.94036e-06	6.01795	Up-Regulated
TNNI1	1.12502	4.631	5.4971	6.39047e-08	4.58456e-07	7.36724	Up-Regulated	CDA	1.72997	6.21959	8.56899	1.56839e-16	1.65773e-14	26.8573	Up-Regulated	MYH1	1.44692	4.28684	4.79485	2.19793e-06	1.70415e-05	4.06084	Up-Regulated
GPC4	1.1156	4.67379	9.07587	3.25287e-18	1.00361e-16	30.5497	Up-Regulated	CDSN	1.7247	5.92479	9.07322	3.32069e-18	4.77217e-16	30.6356	Up-Regulated	VEGFC	1.43854	6.28959	8.09808	4.9886e-15	2.84768e-13	23.4087	Up-Regulated
SPP1	1.10952	5.43418	6.16261	1.5575e-09	1.48352e-08	10.9685	Up-Regulated	ALOX12B	1.72238	5.90003	8.64769	8.67964e-17	9.47991e-15	27.4369	Up-Regulated	TNNI1	1.4313	4.631	5.1074	4.782e-07	4.59223e-06	5.52339	Up-Regulated
TPM2	1.10756	5.25306	8.86427	1.67109e-17	4.72841e-16	28.9392	Up-Regulated	CLIC3	1.72043	6.31781	9.09078	2.89583e-18	4.23593e-16	30.7699	Up-Regulated	TNNC2	1.40681	5.13404	4.29129	2.16442e-05	0.000124245	1.8814	Up-Regulated
TNNC2	1.10672	5.13404	4.6227	4.91961e-06	2.43499e-05	3.19045	Up-Regulated	SPRR2C	1.7072	7.02877	6.43804	3.03194e-10	8.3064e-09	12.7321	Up-Regulated	MT1E	1.37582	9.36674	7.55558	2.24912e-13	9.39981e-12	19.6792	Up-Regulated
C3	1.10534	7.90948	8.26267	1.5126e-15	3.43703e-14	24.5099	Up-Regulated	KRT75	1.69844	6.51669	6.27624	7.98421e-10	1.97591e-08	11.7927	Up-Regulated	MT2A	1.37499	11.0882	10.1286	6.51797e-22	1.02677e-19	38.9865	Up-Regulated
EMILIN1	1.0984	4.70662	9.38227	2.9054e-19	1.01491e-17	32.9283	Up-Regulated	WFDC5	1.69522	6.23363	8.58196	1.42302e-16	1.51385e-14	26.9526	Up-Regulated	COL5A1	1.35439	8.31993	7.51917	2.88384e-13	1.1782e-11	19.436	Up-Regulated
SMPX	1.08605	4.99112	4.97185	9.35769e-07	5.37354e-06	4.78063	Up-Regulated	SLC6A14	1.6931	5.89641	7.03605	7.16003e-12	2.81482e-10	16.3746	Up-Regulated	FN1	1.35223	8.07949	6.25255	9.18517e-10	1.84413e-08	11.5705	Up-Regulated
PCOLCE	1.07484	7.15669	9.5867	5.63031e-20	2.15517e-18	34.545	Up-Regulated	PDZK1IP1	1.67695	7.75784	8.48864	2.85801e-16	2.87256e-14	26.2696	Up-Regulated	MMP1	1.34719	10.9822	4.48798	9.08473e-06	5.85734e-05	2.70637	Up-Regulated
SHISA2	1.07328	5.12417	8.28202	1.31307e-15	3.00867e-14	24.6489	Up-Regulated	SDR16C5	1.61545	8.56611	9.57387	6.24532e-20	1.11214e-17	34.5343	Up-Regulated	SFRP1	1.32386	4.6477	6.34543	5.2898e-10	1.12695e-08	12.1067	Up-Regulated
PDLIM3	1.07252	4.58229	7.89347	2.14637e-14	4.17128e-13	21.9061	Up-Regulated	TGM1	1.61158	8.19109	7.68241	9.39535e-14	5.83045e-12	20.6015	Up-Regulated	ASB5	1.31	4.00419	5.54533	4.93949e-08	6.2393e-07	7.71039	Up-Regulated
RAMP1	1.07064	5.43236	9.92261	3.6145e-21	1.53809e-19	37.2516	Up-Regulated	CRNN	1.59494	6.87103	4.23597	2.74676e-05	0.000194975	1.76113	Up-Regulated	NNMT	1.28984	4.33076	8.98114	6.78986e-18	6.21443e-16	29.8857	Up-Regulated
APOE	1.05748	6.86476	8.02195	8.61337e-15	1.75295e-13	22.802	Up-Regulated	LY6D	1.59439	10.1574	6.26716	8.42491e-10	2.06008e-08	11.7406	Up-Regulated	MYH7	1.2892	4.09584	4.92423	1.18042e-06	9.89703e-06	4.65618	Up-Regulated
ACTN2	1.03442	4.21388	5.09569	5.07073e-07	3.07908e-06	5.36966	Up-Regulated	CXCL10	1.58757	8.44638	5.13318	4.20186e-07	4.89262e-06	5.74561	Up-Regulated	CASQ2	1.28802	5.78175	5.49448	6.48008e-08	7.94635e-07	7.44832	Up-Regulated
SULF1	1.03012	7.16889	7.81899	3.62608e-14	6.88495e-13	21.3918	Up-Regulated	IGFL1	1.54188	6.92521	5.46619	7.52988e-08	1.07552e-06	7.39815	Up-Regulated	MMP3	1.27968	8.85914	4.21805	2.96555e-05	0.000163365	1.58295	Up-Regulated
MB	1.02424	6.569	4.14631	4.01954e-05	0.000163394	1.19182	Up-Regulated	LYPD5	1.54081	5.07125	10.201	3.55169e-22	8.43296e-20	39.6116	Up-Regulated	IL32	1.2732	6.96525	8.49828	2.66007e-16	1.87038e-14	26.2837	Up-Regulated
DACT1	1.01634	4.79187	9.46423	1.509e-19	5.46947e-18	33.5736	Up-Regulated	KLK6	1.53344	6.99363	5.82543	1.06753e-08	1.94976e-07	9.28263	Up-Regulated	HLA.DPA1	1.25878	8.26668	7.1753	2.88455e-12	9.84534e-11	17.1853	Up-Regulated
MYH1	1.0148	4.28684	4.60486	5.34057e-06	2.61881e-05	3.112	Up-Regulated	KLK13	1.53101	5.37879	6.57035	1.35374e-10	4.08439e-09	13.5151	Up-Regulated	THBS4	1.25663	6.69104	4.79289	2.21845e-06	1.71681e-05	4.05195	Up-Regulated
MGP	1.01295	5.20667	7.49564	3.38465e-13	5.58978e-12	19.2025	Up-Regulated	SPINK5	1.5254	8.78289	6.4421	2.95829e-10	8.1592e-09	12.7559	Up-Regulated	MYF6	1.25072	4.03476	5.56945	4.3395e-08	5.55856e-07	7.83546	Up-Regulated
TAGLN	1.00971	6.78029	9.42576	2.05318e-19	7.2966e-18	33.2703	Up-Regulated	COL17A1	1.51219	7.28324	7.56636	2.08915e-13	1.17617e-11	19.8212	Up-Regulated	MMP10	1.24979	8.01717	3.66637	0.00027455	0.0011489	-0.511141	Up-Regulated
MYLPF	1.00625	6.01924	4.56172	6.50617e-06	3.12766e-05	2.92348	Up-Regulated	S100A12	1.50563	8.10304	6.04752	3.03412e-09	6.29215e-08	10.4993	Up-Regulated	CASP14	1.24901	3.5815	5.23113	2.55764e-07	2.67061e-06	6.12515	Up-Regulated
TCAP	1.00119	5.75334	5.07458	5.63372e-07	3.39328e-06	5.26837	Up-Regulated	KRT2	1.50286	3.84875	6.69475	6.26924e-11	2.02183e-09	14.2632	Up-Regulated	MMP28	1.2433	5.67767	8.25684	1.5783e-15	1.00612e-13	24.537	Up-Regulated
IL22RA1	-1.00272	5.89399	-13.3268	1.594e-34	2.56024e-32	67.638	Down-Regulated	CYSRT1	1.4953	7.11285	7.78489	4.60455e-14	3.10437e-12	21.2982	Up-Regulated	COL17A1	1.22634	7.28324	6.15274	1.64982e-09	3.08198e-08	11.0018	Up-Regulated
SCNN1B	-1.00391	4.39673	-9.20859	1.15008e-18	3.79875e-17	31.5733	Down-Regulated	FLRT3	1.49177	6.55984	7.03595	7.16463e-12	2.81482e-10	16.374	Up-Regulated	CCL5	1.22547	7.09917	6.34928	5.16941e-10	1.10274e-08	12.1291	Up-Regulated
FAM3D	-1.00518	5.40432	-7.07199	5.66977e-12	7.86519e-11	16.4444	Down-Regulated	KRT78	1.46798	5.38049	6.67195	7.22531e-11	2.29849e-09	14.1252	Up-Regulated	EVA1A	1.22481	4.79924	9.08038	3.14055e-18	3.00886e-16	30.6434	Up-Regulated
ST6GALNAC1	-1.0072	4.36964	-8.17625	2.83639e-15	6.18615e-14	23.8925	Down-Regulated	RHCG	1.46014	8.17581	4.97764	9.09564e-07	9.6138e-06	5.00548	Up-Regulated	TCAP	1.22362	5.75334	4.52926	7.5403e-06	4.95948e-05	2.88382	Up-Regulated
FUT2	-1.01003	5.70783	-12.1325	1.32161e-29	1.30434e-27	56.4362	Down-Regulated	STEAP4	1.44005	5.36539	8.64964	8.55298e-17	9.40426e-15	27.4513	Up-Regulated	COX6A2	1.20868	4.25507	4.75863	2.60928e-06	1.96995e-05	3.89674	Up-Regulated
SERPINB1	-1.01012	8.42998	-10.9726	4.6752e-25	2.84735e-23	46.0867	Down-Regulated	ASPRV1	1.43137	6.93812	5.61485	3.39671e-08	5.39228e-07	8.1653	Up-Regulated	LGALS1	1.19972	10.6707	9.45261	1.65623e-19	1.91084e-17	33.5364	Up-Regulated
CLCA2	-1.01316	9.81714	-7.56926	2.0481e-13	3.49158e-12	19.6946	Down-Regulated	SCEL	1.43032	5.28287	7.47641	3.85693e-13	2.07174e-11	19.2227	Up-Regulated	TPM2	1.19676	5.25306	6.99482	9.34686e-12	2.90901e-10	16.0376	Up-Regulated
ELOVL4	-1.01459	5.0426	-8.09291	5.17781e-15	1.09739e-13	23.3016	Down-Regulated	CALML5	1.42609	6.32998	4.85997	1.61021e-06	1.58577e-05	4.4591	Up-Regulated	SPOCK1	1.19674	6.01214	7.21739	2.18557e-12	7.65089e-11	17.4563	Up-Regulated
TMEM154	-1.01572	7.59943	-11.8742	1.42841e-28	1.29291e-26	54.0831	Down-Regulated	IL20RB	1.41476	7.92122	7.41271	5.93434e-13	2.91085e-11	18.8023	Up-Regulated	XIRP2	1.18752	4.35883	4.0995	4.89003e-05	0.000254328	1.10991	Up-Regulated
LCE1B	-1.01694	4.25967	-9.72185	1.87886e-20	7.41721e-19	35.6267	Down-Regulated	RDH12	1.40221	5.65778	7.69451	8.63996e-14	5.40261e-12	20.6834	Up-Regulated	RAMP1	1.18431	5.43236	8.01573	9.00431e-15	4.83664e-13	22.8299	Up-Regulated
SLC26A9	-1.01807	4.24078	-12.1362	1.2775e-29	1.26844e-27	56.4698	Down-Regulated	SULT2B1	1.39007	6.46459	8.08669	5.41487e-15	4.24944e-13	23.3907	Up-Regulated	HSPB7	1.18148	3.50585	5.41013	1.01198e-07	1.17918e-06	7.0183	Up-Regulated
EPPK1	-1.02003	6.32312	-10.6852	5.71494e-24	3.20643e-22	43.615	Down-Regulated	PTGS1	1.3856	6.74438	9.61336	4.53769e-20	8.44784e-18	34.8479	Up-Regulated	IDO1	1.17161	6.25157	5.03823	6.74834e-07	6.1387e-06	5.19258	Up-Regulated
PTK6	-1.02096	7.03736	-11.932	8.40798e-29	7.73865e-27	54.607	Down-Regulated	CXCL9	1.37223	7.97277	4.78594	2.29294e-06	2.16514e-05	4.12142	Up-Regulated	IFIT3	1.1708	8.14953	5.58557	3.97874e-08	5.15892e-07	7.91929	Up-Regulated
YOD1	-1.02197	5.52054	-13.8587	8.84647e-37	1.88223e-34	72.7778	Down-Regulated	CA2	1.37064	8.2411	5.91875	6.32176e-09	1.21276e-07	9.78907	Up-Regulated	FAP	1.17018	6.64546	8.12699	4.05033e-15	2.39572e-13	23.6129	Up-Regulated
JUP	-1.02277	10.0974	-12.9013	9.54195e-33	1.29195e-30	63.5897	Down-Regulated	CST6	1.367	5.35473	7.14541	3.51029e-12	1.47459e-10	17.069	Up-Regulated	SERPING1	1.15946	8.1382	7.23272	1.97495e-12	7.03382e-11	17.5553	Up-Regulated
KLF4	-1.0234	8.07268	-10.2645	2.08031e-22	9.99465e-21	40.0676	Down-Regulated	CPA4	1.36268	6.1181	8.28	1.33264e-15	1.19304e-13	24.7624	Up-Regulated	SFRP2	1.15861	8.22319	4.81451	2.00159e-06	1.57484e-05	4.15038	Up-Regulated
HSPA4L	-1.02609	5.92333	-11.6357	1.25689e-27	1.03796e-25	51.9338	Down-Regulated	KRT80	1.35561	6.9995	7.77236	5.02582e-14	3.32008e-12	21.2127	Up-Regulated	NEXN	1.15158	5.43843	6.61006	1.06009e-10	2.66782e-09	13.6705	Up-Regulated
NELL2	-1.02687	7.33384	-5.98117	4.43603e-09	3.90309e-08	9.95159	Down-Regulated	RAET1E	1.35401	4.18493	10.3683	8.63377e-23	2.14314e-20	41.0016	Up-Regulated	GNLY	1.14995	5.407	6.38953	4.06141e-10	8.93128e-09	12.3636	Up-Regulated
KRT75	-1.02935	6.51669	-5.22271	2.66997e-07	1.70934e-06	5.98727	Down-Regulated	RNASE7	1.34809	5.36578	7.07704	5.48662e-12	2.21397e-10	16.6339	Up-Regulated	INHBA	1.14863	7.1402	6.14353	1.74081e-09	3.23353e-08	10.9497	Up-Regulated
CALML3	-1.03053	6.62899	-9.09274	2.85189e-18	8.84895e-17	30.6792	Down-Regulated	BPIFC	1.34734	5.00041	8.89058	1.36542e-17	1.74763e-15	29.2494	Up-Regulated	C1QC	1.14735	7.62037	6.88876	1.84516e-11	5.41742e-10	15.3742	Up-Regulated
S100A8	-1.03197	10.5539	-7.76731	5.20615e-14	9.65938e-13	21.0371	Down-Regulated	FLG	1.34527	4.5957	5.90701	6.75491e-09	1.28532e-07	9.72499	Up-Regulated	PMEPA1	1.14425	7.89376	8.18333	2.69459e-15	1.62299e-13	24.0125	Up-Regulated
ANKRD35	-1.03204	5.45018	-10.1636	4.86093e-22	2.23072e-20	39.2303	Down-Regulated	GJB6	1.31399	10.4455	5.43201	9.01976e-08	1.25977e-06	7.22433	Up-Regulated	APOBEC2	1.14058	4.37421	5.39874	1.07429e-07	1.24382e-06	6.96069	Up-Regulated
AIF1L	-1.03637	5.85099	-11.6381	1.22988e-27	1.0228e-25	51.9553	Down-Regulated	CSPG4	1.31072	5.84086	7.85915	2.73435e-14	1.9309e-12	21.8075	Up-Regulated	NRAP	1.13055	3.07949	4.64091	4.52305e-06	3.16131e-05	3.37118	Up-Regulated
EPS8L1	-1.03838	6.18898	-11.4943	4.51267e-27	3.57155e-25	50.6707	Down-Regulated	GJB2	1.31005	11.2971	6.4853	2.27657e-10	6.55484e-09	13.0102	Up-Regulated	TNNT3	1.12801	5.60471	3.73749	0.000209108	0.000904385	-0.256591	Up-Regulated
CRABP2	-1.04334	8.46676	-8.4799	3.05024e-16	7.58301e-15	26.0831	Down-Regulated	ENDOU	1.29573	5.53167	7.39858	6.52729e-13	3.15447e-11	18.7093	Up-Regulated	C1QB	1.12498	6.97373	5.94974	5.30419e-09	8.59531e-08	9.86911	Up-Regulated
ATP10B	-1.04967	4.88165	-14.5298	1.12321e-39	3.11891e-37	79.3787	Down-Regulated	SERPINB7	1.28621	6.40187	6.36241	4.7788e-10	1.23293e-08	12.2905	Up-Regulated	LTBP1	1.11692	7.92272	7.9095	1.9164e-14	9.60133e-13	22.0899	Up-Regulated
SCNN1A	-1.05137	5.73364	-10.853	1.33112e-24	7.87282e-23	45.0535	Down-Regulated	LYNX1	1.2808	5.60147	7.36141	8.37926e-13	3.97905e-11	18.4657	Up-Regulated	MXRA5	1.11664	9.02269	6.29523	7.13375e-10	1.47194e-08	11.8161	Up-Regulated
FAM83B	-1.05139	6.48108	-10.371	8.44e-23	4.17742e-21	40.9576	Down-Regulated	IVL	1.27548	9.74114	5.70229	2.1094e-08	3.55172e-07	8.62493	Up-Regulated	THBS1	1.11195	5.49422	6.51022	1.95608e-10	4.7059e-09	13.0742	Up-Regulated
FUT3	-1.05144	4.75211	-9.91116	3.97331e-21	1.68204e-19	37.1583	Down-Regulated	CXCL11	1.26682	5.55608	3.94704	9.14175e-05	0.000553523	0.627732	Up-Regulated	STAC3	1.11188	4.66328	5.42816	9.20449e-08	1.08409e-06	7.10973	Up-Regulated
SPNS2	-1.053	5.90835	-11.0258	2.92876e-25	1.8244e-23	46.5486	Down-Regulated	NIPAL4	1.2641	6.99791	7.94327	1.50859e-14	1.12342e-12	22.3888	Up-Regulated	MYOZ1	1.10894	4.98255	4.55179	6.80721e-06	4.53159e-05	2.98128	Up-Regulated
ANXA9	-1.05309	4.13057	-11.1889	6.9268e-26	4.72841e-24	47.9726	Down-Regulated	IL36RN	1.25395	7.39643	6.12003	1.99561e-09	4.34184e-08	10.905	Up-Regulated	GBP1	1.10599	7.64305	6.21891	1.11989e-09	2.18419e-08	11.378	Up-Regulated
STEAP4	-1.06686	5.36539	-8.79851	2.76393e-17	7.64891e-16	28.4441	Down-Regulated	LCE2B	1.24849	3.57659	6.38301	4.22365e-10	1.10891e-08	12.4103	Up-Regulated	COL6A2	1.1036	6.95445	6.61465	1.03049e-10	2.60132e-09	13.6981	Up-Regulated
PAQR5	-1.06826	4.98635	-10.612	1.07491e-23	5.79285e-22	42.9914	Down-Regulated	FLG2	1.24665	3.44125	5.56409	4.46626e-08	6.85761e-07	7.90138	Up-Regulated	C3	1.10357	7.90948	6.02445	3.46383e-09	5.91741e-08	10.2822	Up-Regulated
SERPINB5	-1.06883	7.78721	-10.6544	7.45883e-24	4.10061e-22	43.3521	Down-Regulated	KLK8	1.24202	6.85082	6.8531	2.31489e-11	8.15588e-10	15.2322	Up-Regulated	EPSTI1	1.10283	6.92269	6.8235	2.79267e-11	7.94312e-10	14.9701	Up-Regulated
EREG	-1.07343	5.59255	-7.29154	1.33657e-12	2.03126e-11	17.8578	Down-Regulated	ARL14	1.23283	4.27749	7.22719	2.04848e-12	9.09492e-11	17.594	Up-Regulated	HLA.DRA	1.10123	9.57879	6.41056	3.57874e-10	7.9661e-09	12.4866	Up-Regulated
PLA2G4F	-1.07353	4.84494	-12.2483	4.50861e-30	4.9243e-28	57.4995	Down-Regulated	SERPINB3	1.22717	9.28497	4.46946	9.87222e-06	7.90888e-05	2.73097	Up-Regulated	HLA.DQA1	1.10001	6.08378	4.70949	3.28742e-06	2.39368e-05	3.6759	Up-Regulated
GGT6	-1.07975	5.31097	-11.0847	1.74207e-25	1.1369e-23	47.0617	Down-Regulated	BBOX1	1.22407	5.34503	6.65203	8.17663e-11	2.57611e-09	14.005	Up-Regulated	MYH3	1.09692	4.49102	5.08666	5.30449e-07	5.02333e-06	5.42377	Up-Regulated
DLX3	-1.08515	4.75223	-12.868	1.31049e-32	1.75982e-30	63.2758	Down-Regulated	MMP3	1.22383	8.85914	4.02304	6.70891e-05	0.000423064	0.918655	Up-Regulated	CLMP	1.08748	5.52741	8.02999	8.13196e-15	4.42611e-13	22.9298	Up-Regulated
ELOVL7	-1.09804	6.49805	-10.7776	2.56732e-24	1.49681e-22	44.405	Down-Regulated	A2ML1	1.19295	6.36959	5.78675	1.32386e-08	2.35748e-07	9.07473	Up-Regulated	SYNPO2	1.08207	4.9312	5.73083	1.80334e-08	2.55572e-07	8.68424	Up-Regulated
GDPD2	-1.10136	5.52558	-9.09956	2.704e-18	8.43803e-17	30.7316	Down-Regulated	HSPA2	1.19285	8.0973	7.53185	2.64495e-13	1.46393e-11	19.5909	Up-Regulated	ANKRD1	1.0809	3.17614	4.86227	1.5925e-06	1.2935e-05	4.36927	Up-Regulated
ABLIM1	-1.10163	8.25491	-13.8753	7.51157e-37	1.64083e-34	72.9396	Down-Regulated	CLDN17	1.17994	4.91527	6.8829	1.91534e-11	6.91168e-10	15.4166	Up-Regulated	LTBP2	1.08015	7.28867	8.95516	8.30091e-18	7.47219e-16	29.6883	Up-Regulated
PLA2G4A	-1.11032	5.47411	-8.78942	2.96258e-17	8.17103e-16	28.3759	Down-Regulated	MAL	1.1744	7.0713	3.66024	0.000281006	0.00144589	-0.423116	Up-Regulated	TRIM63	1.07521	4.30116	4.85455	1.65266e-06	1.33377e-05	4.33376	Up-Regulated
PGLYRP3	-1.11354	3.15717	-11.4596	6.16596e-27	4.78753e-25	50.3623	Down-Regulated	TMEM45A	1.17098	9.36898	6.43972	3.0012e-10	8.24978e-09	12.742	Up-Regulated	HLA.DPB1	1.07458	6.80816	6.9141	1.5695e-11	4.67512e-10	15.532	Up-Regulated
DUOX2	-1.11601	5.2943	-8.97631	7.04838e-18	2.09952e-16	29.7886	Down-Regulated	ZNF185	1.16748	8.59529	8.08761	5.37907e-15	4.24944e-13	23.3972	Up-Regulated	COL16A1	1.07162	7.28321	9.37914	2.97875e-19	3.27522e-17	32.9591	Up-Regulated
S100A9	-1.11761	12.6133	-8.22793	1.94864e-15	4.37888e-14	24.2611	Down-Regulated	TMPRSS11D	1.1576	8.2301	5.03629	6.8136e-07	7.45672e-06	5.28216	Up-Regulated	CD74	1.06361	7.41714	7.0021	8.91769e-12	2.78814e-10	16.0835	Up-Regulated
DSC3	-1.12463	8.93305	-9.99697	1.95246e-21	8.55269e-20	37.8589	Down-Regulated	SFRP1	1.14674	4.6477	5.4816	6.93887e-08	1.00246e-06	7.47687	Up-Regulated	NT5E	1.06037	5.34398	6.74199	4.66624e-11	1.29661e-09	14.4698	Up-Regulated
TMPRSS4	-1.13421	6.85049	-10.6519	7.62224e-24	4.1625e-22	43.3307	Down-Regulated	APCDD1	1.14627	7.94651	8.67202	7.22323e-17	8.16125e-15	27.6168	Up-Regulated	CHGB	1.05979	4.57544	4.03023	6.51373e-05	0.000326408	0.839308	Up-Regulated
S100A14	-1.13503	9.52276	-10.6655	6.77924e-24	3.75217e-22	43.4464	Down-Regulated	CLCA4	1.14611	5.80688	4.8089	2.05584e-06	1.96849e-05	4.22565	Up-Regulated	SLC16A2	1.0589	4.84106	8.85466	1.79894e-17	1.54304e-15	28.9285	Up-Regulated
MAPK13	-1.13558	7.41278	-16.9653	1.48966e-50	2.44051e-47	104.178	Down-Regulated	PAQR5	1.14588	4.98635	8.29041	1.23495e-15	1.11166e-13	24.8369	Up-Regulated	KANK4	1.05562	5.25317	6.20788	1.19487e-09	2.31664e-08	11.3151	Up-Regulated
RNF39	-1.14085	6.03514	-12.3787	1.33399e-30	1.57228e-28	58.7037	Down-Regulated	CRABP2	1.13992	8.46676	6.74773	4.50108e-11	1.48972e-09	14.5854	Up-Regulated	OLFML3	1.05362	6.90785	7.04351	6.8219e-12	2.16595e-10	16.3449	Up-Regulated
TMEM40	-1.14806	6.75282	-12.6551	9.90322e-32	1.23851e-29	61.2754	Down-Regulated	ABCA12	1.13834	5.1214	6.54205	1.61034e-10	4.77937e-09	13.3465	Up-Regulated	TIMP1	1.04457	9.0878	7.58414	1.84945e-13	7.99461e-12	19.8706	Up-Regulated
PLBD1	-1.15412	8.1647	-11.2295	4.8276e-26	3.39444e-24	48.3292	Down-Regulated	POU3F1	1.13791	3.81923	8.9043	1.22862e-17	1.61028e-15	29.3528	Up-Regulated	GBP5	1.04428	6.06587	4.4114	1.27871e-05	7.87563e-05	2.38116	Up-Regulated
TTC9	-1.16125	5.25042	-13.1071	1.32916e-33	1.9796e-31	65.5397	Down-Regulated	DSC2	1.13348	8.59635	6.79065	3.43657e-11	1.17051e-09	14.8478	Up-Regulated	CPA4	1.03732	6.1181	6.32018	6.14984e-10	1.29336e-08	11.9603	Up-Regulated
LTB4R	-1.17167	6.39536	-13.8469	9.92929e-37	2.08553e-34	72.6635	Down-Regulated	KLK10	1.12418	7.65314	5.34597	1.41509e-07	1.88033e-06	6.79101	Up-Regulated	C1QA	1.0307	6.85674	5.74951	1.62688e-08	2.33595e-07	8.78385	Up-Regulated
KRT6B	-1.17168	12.7055	-7.94337	1.50743e-14	2.98985e-13	22.2528	Down-Regulated	DLX3	1.12168	4.75223	9.68742	2.48729e-20	4.90955e-18	35.4381	Up-Regulated	SERPINE1	1.02865	6.98407	5.14722	3.91515e-07	3.86164e-06	5.71562	Up-Regulated
IL20RB	-1.17825	7.92122	-8.47645	3.12935e-16	7.74478e-15	26.058	Down-Regulated	ALOXE3	1.11261	3.97674	8.88071	1.47296e-17	1.85627e-15	29.175	Up-Regulated	DDIT4L	1.02819	4.80616	5.09872	4.99438e-07	4.76546e-06	5.48164	Up-Regulated
MXD1	-1.18578	7.50556	-13.6861	4.81535e-36	9.17324e-34	71.1009	Down-Regulated	KLK11	1.10712	7.69567	5.94334	5.50032e-09	1.07276e-07	9.92368	Up-Regulated	HLA.F	1.02607	8.32685	8.14959	3.44023e-15	2.0495e-13	23.773	Up-Regulated
DUOXA1	-1.19182	6.42364	-15.2309	9.37693e-43	4.04269e-40	86.3962	Down-Regulated	CARD18	1.10699	4.84759	5.30073	1.78897e-07	2.30959e-06	6.5656	Up-Regulated	HTRA1	1.02333	9.24987	7.60824	1.56735e-13	6.84746e-12	20.0325	Up-Regulated
KLF5	-1.19192	8.92054	-12.8449	1.63407e-32	2.14168e-30	63.0575	Down-Regulated	PRSS3	1.10477	6.44298	5.1327	4.21206e-07	4.89405e-06	5.74329	Up-Regulated	HLA.DQB2	1.02268	5.33773	5.56629	4.41393e-08	5.63188e-07	7.81903	Up-Regulated
NMU	-1.19346	6.86437	-9.57575	6.15133e-20	2.34912e-18	34.4578	Down-Regulated	KLK14	1.09765	4.74186	4.39354	1.38389e-05	0.000107046	2.41037	Up-Regulated	XIRP1	1.01982	5.17631	6.48157	2.32883e-10	5.48967e-09	12.9045	Up-Regulated
C1orf116	-1.19811	7.04181	-13.1599	7.99475e-34	1.21276e-31	66.0426	Down-Regulated	PGLYRP4	1.08844	5.90955	6.89878	1.73088e-11	6.31559e-10	15.5152	Up-Regulated	SLITRK6	1.00783	4.89454	4.77093	2.46193e-06	1.87164e-05	3.95233	Up-Regulated
HAL	-1.19823	3.35374	-12.1712	9.23535e-30	9.45642e-28	56.7905	Down-Regulated	GALNT6	1.08738	6.51457	7.19684	2.50316e-12	1.08778e-10	17.3986	Up-Regulated	COL5A2	1.00364	9.06284	5.23687	2.48367e-07	2.60166e-06	6.15339	Up-Regulated
MPZL2	-1.2007	7.606	-13.2955	2.16007e-34	3.40274e-32	67.3373	Down-Regulated	TUBB2A	1.08049	10.0185	8.39428	5.75351e-16	5.44854e-14	25.5846	Up-Regulated	CCL21	1.00195	6.02651	4.2125	3.0367e-05	0.000167003	1.5605	Up-Regulated
CARD18	-1.20928	4.84759	-7.95061	1.43198e-14	2.8471e-13	22.3032	Down-Regulated	ALDH3B2	1.07897	5.81376	6.12519	1.93673e-09	4.25898e-08	10.934	Up-Regulated	TRIM22	1.00116	8.68105	6.13202	1.86142e-09	3.40733e-08	10.8847	Up-Regulated
PPP2R2C	-1.21141	4.90063	-12.9627	5.30852e-33	7.43329e-31	64.1697	Down-Regulated	CYP26B1	1.07272	4.98184	8.73032	4.64495e-17	5.43559e-15	28.0494	Up-Regulated	AXL	1.00109	6.19298	8.84161	1.98812e-17	1.67893e-15	28.8303	Up-Regulated
NSG1	-1.21264	6.42392	-11.9635	6.2912e-29	5.82309e-27	54.8937	Down-Regulated	FAM83A	1.07147	7.2839	5.99406	4.12151e-09	8.26471e-08	10.2029	Up-Regulated	MYOZ2	1.00094	3.36116	4.80251	2.11936e-06	1.65577e-05	4.09567	Up-Regulated
DUOX1	-1.21838	5.28431	-15.5838	2.54099e-44	1.48675e-41	89.9689	Down-Regulated	FABP4	1.06888	5.51975	3.2297	0.00132736	0.00543754	-1.85973	Up-Regulated	IL36A	-1.00026	3.92126	-4.80429	2.10145e-06	1.64334e-05	4.10379	Down-Regulated
SLC16A9	-1.22313	5.36422	-11.252	3.9541e-26	2.80433e-24	48.5264	Down-Regulated	ADRB2	1.0661	6.89869	7.86052	2.70801e-14	1.92058e-12	21.8169	Up-Regulated	TMEM14A	-1.00634	9.00816	-10.4869	3.14462e-23	5.59982e-21	41.9724	Down-Regulated
ANKRD22	-1.22375	7.50472	-11.9255	8.92703e-29	8.17047e-27	54.5478	Down-Regulated	WNT10A	1.06262	4.49092	7.75676	5.60391e-14	3.65773e-12	21.1063	Up-Regulated	MAGEA6	-1.0068	5.03227	-2.52437	0.011924	0.0293937	-3.95619	Down-Regulated
SLC5A1	-1.22711	4.47371	-11.5518	2.6851e-27	2.15637e-25	51.1837	Down-Regulated	PRSS27	1.06169	5.11362	6.04228	3.12685e-09	6.45992e-08	10.4701	Up-Regulated	CNTNAP2	-1.00721	3.89117	-6.83551	2.58818e-11	7.41298e-10	15.0443	Down-Regulated
CXCL17	-1.24517	6.47807	-7.35248	8.89611e-13	1.38147e-11	18.2562	Down-Regulated	MUC15	1.06142	4.75796	6.36641	4.66567e-10	1.20755e-08	12.3138	Up-Regulated	WNT2B	-1.00864	4.14255	-10.4094	6.09272e-23	1.05071e-20	41.3208	Down-Regulated
SLPI	-1.24711	11.0358	-9.12035	2.29835e-18	7.19959e-17	30.8916	Down-Regulated	SLC39A2	1.05861	5.93677	7.31997	1.10574e-12	5.1464e-11	18.1952	Up-Regulated	AADAC	-1.01065	3.33451	-9.87538	5.33716e-21	7.41006e-19	36.9163	Down-Regulated
S100P	-1.25498	8.49066	-6.72072	5.33067e-11	6.34683e-10	14.2557	Down-Regulated	DEFB1	1.04867	7.64873	4.27914	2.2812e-05	0.00016588	1.93682	Up-Regulated	CSTA	-1.01081	12.8491	-6.6369	8.98023e-11	2.30963e-09	13.8321	Down-Regulated
SGPP2	-1.25986	5.90986	-11.1918	6.74768e-26	4.62541e-24	47.9985	Down-Regulated	KLK12	1.0482	6.796	4.6694	3.96345e-06	3.5137e-05	3.59933	Up-Regulated	MUC20	-1.01101	3.88587	-7.20216	2.41677e-12	8.37081e-11	17.3581	Down-Regulated
TGM5	-1.26122	5.51268	-15.8105	2.46651e-45	1.55419e-42	92.2783	Down-Regulated	SPTLC3	1.04012	3.57493	11.5731	2.21548e-27	7.5617e-25	51.3982	Up-Regulated	NAMPT	-1.01339	7.75161	-8.88412	1.43486e-17	1.24378e-15	29.1506	Down-Regulated
PGLYRP4	-1.2697	5.90955	-11.0497	2.37169e-25	1.50021e-23	46.7569	Down-Regulated	MMP28	1.02307	5.67767	6.77587	3.7718e-11	1.27142e-09	14.7573	Up-Regulated	CRNN	-1.01528	6.87103	-2.7038	0.00710752	0.0190608	-3.49606	Down-Regulated
PNLIPRP3	-1.28241	5.76735	-7.04864	6.5987e-12	8.94303e-11	16.2961	Down-Regulated	KRT23	1.02224	6.16131	4.6333	4.68494e-06	4.06853e-05	3.43999	Up-Regulated	UCHL1	-1.01911	4.4423	-5.66708	2.55725e-08	3.46816e-07	8.34646	Down-Regulated
SLC39A2	-1.28281	5.93677	-12.1791	8.57513e-30	8.83562e-28	56.8639	Down-Regulated	MMP1	1.02199	10.9822	3.3954	0.000744306	0.00332442	-1.32705	Up-Regulated	RASSF9	-1.02046	4.00896	-8.78132	3.15112e-17	2.54309e-15	28.3779	Down-Regulated
CEACAM7	-1.28685	3.53271	-10.1101	7.60426e-22	3.45099e-20	38.7889	Down-Regulated	SAMD9	1.01141	8.21478	6.2074	1.19822e-09	2.79635e-08	11.3992	Up-Regulated	LRP8	-1.02225	5.49273	-12.2744	3.53664e-30	1.03466e-27	57.7526	Down-Regulated
ALOX12	-1.28697	5.52101	-10.0739	1.02917e-21	4.61942e-20	38.4904	Down-Regulated	HAL	1.00771	3.35374	7.45493	4.46169e-13	2.29861e-11	19.0806	Up-Regulated	SERPINB2	-1.02502	8.22831	-4.05709	5.83121e-05	0.000296409	0.943726	Down-Regulated
SDR16C5	-1.28768	8.56611	-10.4781	3.38886e-23	1.75269e-21	41.8581	Down-Regulated	SLPI	1.00532	11.0358	5.3546	1.35294e-07	1.80792e-06	6.83421	Up-Regulated	CD9	-1.02902	7.12728	-10.9001	8.82625e-25	1.74217e-22	45.4938	Down-Regulated
PKP1	-1.28907	8.72524	-13.4826	3.51183e-35	6.18648e-33	69.1348	Down-Regulated	KRT16	1.00447	11.4921	4.51841	7.91972e-06	6.50696e-05	2.94038	Up-Regulated	COA6	-1.03115	7.55072	-15.1809	1.56095e-42	8.52432e-40	85.8508	Down-Regulated
TM7SF2	-1.29728	5.01666	-13.8963	6.10586e-37	1.37031e-34	73.1447	Down-Regulated	BLNK	1.00405	6.81637	7.12687	3.96344e-12	1.63972e-10	16.9507	Up-Regulated	SPINK7	-1.03295	6.59961	-3.65568	0.000285911	0.00118765	-0.548999	Down-Regulated
CDA	-1.31154	6.21959	-8.91982	1.09022e-17	3.15566e-16	29.3594	Down-Regulated	COA6	-1.0062	7.55072	-14.7734	9.69496e-41	8.82403e-38	81.695	Down-Regulated	HAS3	-1.03306	6.19885	-6.70405	5.91582e-11	1.60196e-09	14.2386	Down-Regulated
RAET1E	-1.31195	4.18493	-13.7939	1.67213e-36	3.46766e-34	72.1477	Down-Regulated	FADS2	-1.0119	4.34584	-9.68294	2.57963e-20	4.972e-18	35.4023	Down-Regulated	PAX9	-1.0363	4.21549	-7.72261	7.10847e-14	3.31789e-12	20.8063	Down-Regulated
DHRS9	-1.31773	6.19437	-11.4356	7.65e-27	5.85654e-25	50.1492	Down-Regulated	MAP1B	-1.01224	5.51081	-9.40328	2.45707e-19	4.14991e-17	33.1899	Down-Regulated	TGM1	-1.03909	8.19109	-4.96682	9.59081e-07	8.29162e-06	4.85528	Down-Regulated
KRT24	-1.31931	4.64608	-6.60295	1.10768e-10	1.25499e-09	13.5423	Down-Regulated	SUSD4	-1.01282	4.87697	-7.123	4.06498e-12	1.6775e-10	16.9261	Down-Regulated	LY6G6C	-1.05009	6.4301	-5.07397	5.65089e-07	5.28115e-06	5.363	Down-Regulated
GPX2	-1.32041	5.80167	-8.19685	2.4427e-15	5.38611e-14	24.0392	Down-Regulated	ZDHHC2	-1.02059	3.94219	-10.3523	9.89441e-23	2.4194e-20	40.8676	Down-Regulated	KRT24	-1.05246	4.64608	-3.84674	0.000136478	0.000622645	0.143338	Down-Regulated
DAPL1	-1.32091	6.65548	-7.35681	8.64152e-13	1.34439e-11	18.2847	Down-Regulated	FGFBP2	-1.02181	3.13676	-4.81626	1.98497e-06	1.91068e-05	4.25916	Down-Regulated	CABYR	-1.05336	3.41453	-14.0542	1.28299e-37	5.68089e-35	74.6701	Down-Regulated
GJB2	-1.32669	11.2971	-9.01764	5.11681e-18	1.54951e-16	30.1038	Down-Regulated	FREM2	-1.0221	2.73265	-9.99729	1.94728e-21	4.19767e-19	37.9399	Down-Regulated	TMEM116	-1.05914	3.59649	-17.8293	1.63478e-54	1.40961e-51	113.107	Down-Regulated
MALL	-1.33215	8.49362	-14.4089	3.76774e-39	9.95594e-37	78.1807	Down-Regulated	HEY1	-1.03164	7.00443	-7.84434	3.03472e-14	2.1247e-12	21.7056	Down-Regulated	S100A12	-1.06048	8.10304	-4.27111	2.36165e-05	0.000133601	1.7987	Down-Regulated
CSTB	-1.33337	9.45352	-14.7705	9.97969e-41	3.14418e-38	81.7752	Down-Regulated	SOSTDC1	-1.03846	4.73349	-4.56162	6.50905e-06	5.43238e-05	3.12694	Down-Regulated	GPC3	-1.06803	3.70596	-6.663	7.63837e-11	1.99584e-09	13.9897	Down-Regulated
EVPL	-1.34427	6.98443	-15.2891	5.18416e-43	2.42663e-40	86.983	Down-Regulated	GCNT2	-1.03978	3.74013	-13.1507	8.73812e-34	4.21049e-31	65.9173	Down-Regulated	B4GALT4	-1.07709	6.68323	-11.9956	4.68448e-29	1.30078e-26	55.2028	Down-Regulated
BNIPL	-1.35978	3.45325	-14.6279	4.19644e-40	1.20615e-37	80.3534	Down-Regulated	MGST1	-1.04404	4.619	-4.85211	1.67213e-06	1.63745e-05	4.42303	Down-Regulated	TMPRSS11B	-1.07895	5.80778	-4.0523	5.94776e-05	0.000301959	0.925052	Down-Regulated
TPRG1	-1.36091	6.39538	-13.335	1.47355e-34	2.39022e-32	67.7157	Down-Regulated	TKT	-1.05113	6.95525	-13.2827	2.44281e-34	1.21274e-31	67.1728	Down-Regulated	SERPINB11	-1.08278	3.60683	-6.49921	2.09184e-10	4.98912e-09	13.0089	Down-Regulated
AQP3	-1.37967	9.32376	-9.30764	5.25863e-19	1.79111e-17	32.3439	Down-Regulated	EPS8	-1.05131	6.472	-9.36284	3.39168e-19	5.61272e-17	32.8736	Down-Regulated	ARTN	-1.08917	4.79194	-9.46009	1.55996e-19	1.83862e-17	33.5953	Down-Regulated
MAL2	-1.38577	9.85585	-10.6473	7.92742e-24	4.30049e-22	43.292	Down-Regulated	SRXN1	-1.05398	7.61645	-13.5305	2.20339e-35	1.24476e-32	69.5427	Down-Regulated	CLDN7	-1.10621	6.81049	-6.6853	6.64935e-11	1.78e-09	14.1247	Down-Regulated
EHF	-1.38685	5.97232	-11.9859	5.11952e-29	4.76551e-27	55.0974	Down-Regulated	RAB6B	-1.06484	4.23612	-11.5108	3.89002e-27	1.27461e-24	50.8442	Down-Regulated	SLC4A11	-1.11181	5.37327	-10.7751	2.62259e-24	4.9386e-22	44.4204	Down-Regulated
CD177	-1.39475	4.99409	-8.98706	6.48549e-18	1.9389e-16	29.8705	Down-Regulated	TMEM116	-1.07465	3.59649	-18.0414	1.72115e-55	4.02823e-52	115.158	Down-Regulated	KRTDAP	-1.11282	10.8022	-3.45091	0.000609895	0.002287	-1.25398	Down-Regulated
TMEM79	-1.3968	7.59954	-14.0187	1.82306e-37	4.32857e-35	74.341	Down-Regulated	BEX2	-1.08373	5.28928	-5.99549	4.08804e-09	8.21771e-08	10.2107	Down-Regulated	HKDC1	-1.11876	3.22652	-10.8065	1.99581e-24	3.80202e-22	44.6895	Down-Regulated
FGFBP1	-1.40237	9.78775	-9.41327	2.26875e-19	7.99333e-18	33.1719	Down-Regulated	RASSF9	-1.09467	4.00896	-9.3944	2.63757e-19	4.40931e-17	33.1204	Down-Regulated	TMEM45B	-1.12065	6.35875	-6.20532	1.213e-09	2.34346e-08	11.3004	Down-Regulated
RAPGEFL1	-1.40331	6.78966	-15.4358	1.15786e-43	6.28244e-41	88.4672	Down-Regulated	CYP2S1	-1.10113	5.03061	-7.17081	2.97093e-12	1.26752e-10	17.2316	Down-Regulated	RIT1	-1.1219	6.01298	-16.08	1.52354e-46	1.08523e-43	94.9756	Down-Regulated
LYPD5	-1.40832	5.07125	-12.8019	2.45947e-32	3.1979e-30	62.6531	Down-Regulated	KRTCAP3	-1.10206	5.43908	-6.03029	3.34978e-09	6.91177e-08	10.4035	Down-Regulated	PPL	-1.12271	9.23174	-7.16704	3.04551e-12	1.02876e-10	17.1323	Down-Regulated
P2RY1	-1.41501	4.18376	-14.193	3.24006e-38	7.92268e-36	76.0508	Down-Regulated	UGDH	-1.10285	7.75185	-10.6275	9.40693e-24	2.4857e-21	43.1807	Down-Regulated	NMB	-1.12354	6.4755	-8.83451	2.09919e-17	1.74574e-15	28.7769	Down-Regulated
DSG3	-1.41531	10.11	-11.758	4.1345e-28	3.58389e-26	53.0327	Down-Regulated	FTL	-1.11169	11.8272	-13.5792	1.36978e-35	8.01469e-33	70.011	Down-Regulated	PSAT1	-1.12655	6.76492	-9.45271	1.65496e-19	1.91084e-17	33.5372	Down-Regulated
SERPINB7	-1.42653	6.40187	-9.68893	2.45693e-20	9.62963e-19	35.3623	Down-Regulated	TMEM158	-1.11361	6.25745	-9.00475	5.65503e-18	7.72053e-16	30.1136	Down-Regulated	NRCAM	-1.13058	4.22042	-9.44571	1.75032e-19	2.00528e-17	33.4821	Down-Regulated
BSPRY	-1.45029	5.19613	-14.4281	3.1092e-39	8.35049e-37	78.3709	Down-Regulated	SCN9A	-1.12077	2.6107	-14.3845	4.8072e-39	3.93782e-36	77.8485	Down-Regulated	ALOX12B	-1.13326	5.90003	-5.70533	2.07449e-08	2.8802e-07	8.54875	Down-Regulated
GDPD3	-1.45285	5.40923	-14.5257	1.1704e-39	3.19579e-37	79.338	Down-Regulated	PRAME	-1.13384	3.72649	-5.33948	1.46367e-07	1.93538e-06	6.75855	Down-Regulated	IVL	-1.13472	9.74114	-5.08676	5.30185e-07	5.02333e-06	5.42425	Down-Regulated
RNASE7	-1.46657	5.36578	-10.571	1.52888e-23	8.13233e-22	42.6437	Down-Regulated	CCL26	-1.13945	3.58517	-8.4278	4.49043e-16	4.43173e-14	25.8272	Down-Regulated	KLK11	-1.13515	7.69567	-6.11035	2.11092e-09	3.79472e-08	10.7626	Down-Regulated
EPHX3	-1.46958	5.06177	-9.04432	4.15884e-18	1.27354e-16	30.3078	Down-Regulated	CLU	-1.13973	5.16454	-6.27423	8.07958e-10	1.9965e-08	11.7812	Down-Regulated	SERPINB13	-1.13516	5.87186	-5.72932	1.81839e-08	2.57482e-07	8.6762	Down-Regulated
KRT10	-1.47236	10.0744	-8.28582	1.27706e-15	2.93438e-14	24.6762	Down-Regulated	ARHGEF26	-1.17572	3.08267	-12.8715	1.26816e-32	5.61521e-30	63.2825	Down-Regulated	SLC47A2	-1.13518	4.38373	-9.27853	6.62186e-19	6.95423e-17	32.1736	Down-Regulated
OVOL1	-1.47243	6.38138	-15.2134	1.1207e-42	4.7078e-40	86.2197	Down-Regulated	CABYR	-1.20409	3.41453	-16.0218	2.78319e-46	4.5597e-43	94.2691	Down-Regulated	KRT15	-1.13642	9.03382	-4.58538	5.83965e-06	3.94683e-05	3.12743	Down-Regulated
LGALSL	-1.49207	7.5749	-16.3648	7.92854e-48	7.64078e-45	97.9623	Down-Regulated	AKR1B1	-1.21188	8.35656	-11.9288	8.65694e-29	3.08319e-26	54.5894	Down-Regulated	SOX21	-1.13722	2.91502	-8.59565	1.28408e-16	9.47613e-15	26.9986	Down-Regulated
HOPX	-1.49945	5.67131	-13.7501	2.57151e-36	5.26613e-34	71.7217	Down-Regulated	ABCC1	-1.21833	7.33694	-13.9206	4.80482e-37	3.14869e-34	73.3116	Down-Regulated	TMPRSS11D	-1.14132	8.2301	-4.97892	9.03893e-07	7.87266e-06	4.91212	Down-Regulated
GLTP	-1.50469	9.51225	-18.9451	1.12142e-59	9.18612e-56	124.981	Down-Regulated	GLI2	-1.24384	3.91789	-12.0642	2.48779e-29	9.05721e-27	55.8169	Down-Regulated	KLF5	-1.14429	8.92054	-9.00564	5.61584e-18	5.22752e-16	30.0723	Down-Regulated
BPIFC	-1.5106	5.00041	-13.6863	4.80754e-36	9.17324e-34	71.1025	Down-Regulated	UPK1B	-1.26742	4.22537	-4.68072	3.7601e-06	3.35521e-05	3.64954	Down-Regulated	ABCA13	-1.14562	2.67068	-11.6451	1.15449e-27	2.78148e-25	52.041	Down-Regulated
KRT23	-1.5157	6.16131	-9.43266	1.94304e-19	6.9656e-18	33.3246	Down-Regulated	GSTM1	-1.30183	5.94048	-5.17169	3.45999e-07	4.11955e-06	5.93202	Down-Regulated	CHODL	-1.15002	4.12063	-12.6806	7.78022e-32	2.77094e-29	61.5202	Down-Regulated
PSORS1C2	-1.51575	4.82239	-11.6433	1.17333e-27	9.80748e-26	52.0018	Down-Regulated	GSTM4	-1.32249	4.04757	-13.3621	1.1325e-34	6.18458e-32	67.9301	Down-Regulated	EPHX3	-1.15397	5.06177	-5.18651	3.20981e-07	3.24111e-06	5.90663	Down-Regulated
CAPNS2	-1.52053	7.96859	-11.0675	2.02776e-25	1.29768e-23	46.9117	Down-Regulated	KRT8	-1.38679	6.69873	-5.83264	1.02542e-08	1.88123e-07	9.32152	Down-Regulated	FAM3D	-1.15965	5.40432	-5.9583	5.05249e-09	8.25274e-08	9.91623	Down-Regulated
KRT16	-1.53259	11.4921	-9.46585	1.48951e-19	5.4108e-18	33.5864	Down-Regulated	PIR	-1.40264	6.26163	-11.2609	3.65286e-26	1.12915e-23	48.6404	Down-Regulated	FGFBP2	-1.16362	3.13676	-5.49958	6.30647e-08	7.75085e-07	7.47453	Down-Regulated
KRT2	-1.53327	3.84875	-9.37814	3.00264e-19	1.04664e-17	32.8958	Down-Regulated	GPC3	-1.41083	3.70596	-8.77772	3.23877e-17	3.84499e-15	28.4028	Down-Regulated	CCL26	-1.16819	3.58517	-8.66382	7.68473e-17	5.91075e-15	27.5026	Down-Regulated
FLG2	-1.5334	3.44125	-9.39695	2.58445e-19	9.04722e-18	33.0436	Down-Regulated	GSTM2	-1.41271	6.30989	-12.8749	1.22723e-32	5.58491e-30	63.3148	Down-Regulated	SPP1	-1.17242	5.43418	-4.75566	2.64618e-06	1.99322e-05	3.88331	Down-Regulated
KLK5	-1.53759	7.51821	-7.24872	1.77635e-12	2.65529e-11	17.5795	Down-Regulated	PGD	-1.43607	5.46328	-16.0848	1.45015e-46	2.63975e-43	94.9115	Down-Regulated	KLK10	-1.17393	7.65314	-5.59771	3.72644e-08	4.87621e-07	7.98258	Down-Regulated
RAB25	-1.53945	8.30983	-13.4128	6.92235e-35	1.19378e-32	68.4633	Down-Regulated	GCLC	-1.44088	6.42448	-15.685	8.98085e-45	1.22611e-41	90.846	Down-Regulated	GLTP	-1.17578	9.51225	-10.8111	1.91759e-24	3.69598e-22	44.7289	Down-Regulated
PLA2G3	-1.54424	5.80528	-13.5219	2.39699e-35	4.36333e-33	69.5127	Down-Regulated	G6PD	-1.44591	5.91023	-15.643	1.38364e-44	1.71363e-41	90.4201	Down-Regulated	GPRC5D	-1.17901	3.81336	-10.1237	6.79085e-22	1.05957e-19	38.9461	Down-Regulated
KLK14	-1.5591	4.74186	-8.56852	1.57392e-16	4.04796e-15	26.7335	Down-Regulated	ANXA10	-1.45986	3.14058	-12.879	1.18058e-32	5.52615e-30	63.353	Down-Regulated	TALDO1	-1.19017	9.77816	-17.9994	2.68932e-55	2.44773e-52	114.89	Down-Regulated
CLDN17	-1.5658	4.91527	-12.541	2.90772e-31	3.58175e-29	60.2102	Down-Regulated	MRAP2	-1.47935	4.13783	-12.5378	2.99565e-31	1.22076e-28	60.1683	Down-Regulated	ABCC5	-1.21037	6.23779	-11.3544	1.58438e-26	3.50768e-24	49.4576	Down-Regulated
FOXN1	-1.57084	4.88919	-16.1061	1.16361e-46	9.07781e-44	95.3023	Down-Regulated	PANX2	-1.48638	5.09213	-13.297	2.12708e-34	1.12413e-31	67.3092	Down-Regulated	SOST	-1.21235	2.96836	-9.14822	1.84783e-18	1.83473e-16	31.1647	Down-Regulated
CERS3	-1.57717	7.00579	-18.3526	6.27405e-57	2.05575e-53	118.716	Down-Regulated	UCHL1	-1.49535	4.4423	-8.29288	1.21273e-15	1.09769e-13	24.8547	Down-Regulated	TKT	-1.21717	6.95525	-15.4226	1.32474e-43	7.75112e-41	88.2881	Down-Regulated
ZNF185	-1.58153	8.59529	-15.0429	6.34873e-42	2.36389e-39	84.5026	Down-Regulated	FZD7	-1.50534	5.95061	-10.1048	7.95318e-22	1.83517e-19	38.8196	Down-Regulated	SOSTDC1	-1.21963	4.73349	-5.37198	1.23573e-07	1.41179e-06	6.82573	Down-Regulated
IGFL1	-1.59792	6.92521	-7.77806	4.82952e-14	9.0219e-13	21.1107	Down-Regulated	ADAM23	-1.52587	3.82927	-11.0512	2.3417e-25	6.97529e-23	46.8127	Down-Regulated	LCN2	-1.22215	8.54245	-4.60324	5.38045e-06	3.65911e-05	3.20554	Down-Regulated
POF1B	-1.61254	4.1297	-12.2707	3.65914e-30	4.07808e-28	57.7059	Down-Regulated	CYP26A1	-1.52869	3.56759	-10.975	4.57689e-25	1.33899e-22	46.1535	Down-Regulated	BSPRY	-1.22373	5.19613	-8.89069	1.36425e-17	1.18886e-15	29.2002	Down-Regulated
IL1RN	-1.61454	6.71754	-14.7837	8.73771e-41	2.80686e-38	81.9068	Down-Regulated	KRT19	-1.55434	5.37489	-4.19305	3.29869e-05	0.000228413	1.58807	Down-Regulated	DLX5	-1.22982	4.9413	-9.95537	2.75652e-21	3.99646e-19	37.5667	Down-Regulated
LCN2	-1.62557	8.54245	-8.384	6.2073e-16	1.48027e-14	25.3849	Down-Regulated	GSR	-1.56893	6.36425	-15.1421	2.31641e-42	2.52998e-39	85.3745	Down-Regulated	FETUB	-1.23244	2.8037	-7.99999	1.00753e-14	5.29051e-13	22.7198	Down-Regulated
PDZK1IP1	-1.6321	7.75784	-11.3435	1.74656e-26	1.28892e-24	49.3336	Down-Regulated	UGT1A6	-1.59074	2.62919	-19.2331	5.13201e-61	1.68155e-57	127.686	Down-Regulated	ZNF750	-1.23572	7.26687	-6.85246	2.32434e-11	6.70416e-10	15.1491	Down-Regulated
LCE2B	-1.63349	3.57659	-11.4667	5.78234e-27	4.51105e-25	50.4258	Down-Regulated	CLDN8	-1.60134	3.15156	-10.8931	9.37678e-25	2.69508e-22	45.4481	Down-Regulated	C6orf15	-1.24528	5.24001	-5.89156	7.36959e-09	1.15096e-07	9.55047	Down-Regulated
DEFB1	-1.6339	7.64873	-9.15434	1.7612e-18	5.68251e-17	31.1537	Down-Regulated	SOX2	-1.64423	4.96351	-9.01987	5.02892e-18	7.04178e-16	30.2286	Down-Regulated	MYH14	-1.24621	5.24951	-7.65415	1.14228e-13	5.14119e-12	20.3421	Down-Regulated
GBP6	-1.64024	7.10268	-11.368	1.40253e-26	1.04921e-24	49.5503	Down-Regulated	TXNRD1	-1.71337	5.50013	-18.7492	9.11172e-59	2.48795e-55	122.587	Down-Regulated	SLC16A14	-1.25131	4.65655	-10.032	1.45933e-21	2.21372e-19	38.1929	Down-Regulated
ALOXE3	-1.64082	3.97674	-17.9824	3.22078e-55	7.538e-52	114.816	Down-Regulated	EPHX1	-1.71991	5.65336	-14.241	2.00918e-38	1.56745e-35	76.4394	Down-Regulated	B4GALNT3	-1.25693	4.90048	-11.9233	9.10761e-29	2.40661e-26	54.5468	Down-Regulated
SLC6A14	-1.65137	5.89641	-9.42271	2.10393e-19	7.45881e-18	33.2462	Down-Regulated	OSGIN1	-1.72184	4.8928	-16.6524	3.94876e-49	8.08657e-46	100.731	Down-Regulated	NDRG4	-1.25737	5.55852	-9.40409	2.44132e-19	2.72083e-17	33.1548	Down-Regulated
LYNX1	-1.65804	5.60147	-13.0846	1.65012e-33	2.43549e-31	65.3257	Down-Regulated	AKR1B10	-1.73278	9.37697	-7.45581	4.435e-13	2.29804e-11	19.0864	Down-Regulated	PI3	-1.25994	11.2325	-5.19409	3.08864e-07	3.13514e-06	5.94365	Down-Regulated
GJB6	-1.65861	10.4455	-9.41444	2.2476e-19	7.93586e-18	33.1811	Down-Regulated	PTGR1	-1.74241	6.95651	-14.8501	4.46853e-41	4.5755e-38	82.4582	Down-Regulated	CBR1	-1.26093	7.70019	-12.2816	3.3067e-30	9.84977e-28	57.819	Down-Regulated
ALDH3B2	-1.66155	5.81376	-12.9511	5.92959e-33	8.1634e-31	64.0603	Down-Regulated	NQO1	-1.81715	7.8401	-14.1636	4.34069e-38	3.09189e-35	75.6804	Down-Regulated	CALB1	-1.26968	3.5319	-5.2844	1.94614e-07	2.09899e-06	6.38817	Down-Regulated
CEACAM5	-1.67063	5.95798	-10.5935	1.26062e-23	6.74926e-22	42.8341	Down-Regulated	GCLM	-1.94231	5.90944	-14.8177	6.20259e-41	5.97748e-38	82.1351	Down-Regulated	MGST1	-1.26992	4.619	-5.91786	6.35333e-09	1.00859e-07	9.69422	Down-Regulated
IL36A	-1.6757	3.92126	-11.0209	3.05723e-25	1.89722e-23	46.5062	Down-Regulated	SLC7A11	-1.94344	5.7069	-14.1166	6.91915e-38	4.72318e-35	75.221	Down-Regulated	GLI2	-1.27657	3.91789	-12.4152	9.47693e-31	2.98578e-28	59.0524	Down-Regulated
GRHL1	-1.68149	6.74208	-16.7654	1.21149e-49	1.65399e-46	102.103	Down-Regulated	EPCAM	-1.95042	7.60085	-9.06257	3.60822e-18	5.1403e-16	30.5542	Down-Regulated	KLRG2	-1.27744	4.39008	-12.0898	1.96212e-29	5.5423e-27	56.0616	Down-Regulated
TMPRSS11B	-1.68161	5.80778	-8.6483	8.63984e-17	2.2867e-15	27.3232	Down-Regulated	ALDH1A1	-1.95444	5.10002	-8.68883	6.36089e-17	7.23684e-15	27.7414	Down-Regulated	VSIG10L	-1.28209	6.75917	-7.0922	4.97068e-12	1.61898e-10	16.654	Down-Regulated
CYP4F22	-1.69128	4.76298	-13.2466	3.46442e-34	5.35448e-32	66.8699	Down-Regulated	TSPAN7	-2.04577	5.57594	-12.1643	9.84612e-30	3.75137e-27	56.7295	Down-Regulated	CLDN4	-1.29972	5.44924	-8.77221	3.37766e-17	2.71256e-15	28.3098	Down-Regulated
KLK8	-1.69596	6.85082	-12.8486	1.57693e-32	2.08346e-30	63.0928	Down-Regulated	NTRK2	-2.16511	3.70235	-14.2137	2.63815e-38	1.96458e-35	76.171	Down-Regulated	A2ML1	-1.30914	6.36959	-6.36762	4.63211e-10	1.00381e-08	12.2358	Down-Regulated
SPRR4	-1.69886	6.49526	-10.7144	4.4413e-24	2.51771e-22	43.8639	Down-Regulated	GSTA1	-2.23739	3.64918	-11.9033	1.09432e-28	3.81452e-26	54.3587	Down-Regulated	TRIM16	-1.31314	7.65804	-14.1109	7.31987e-38	3.33115e-35	75.2245	Down-Regulated
CWH43	-1.70423	5.29624	-10.6043	1.14909e-23	6.17233e-22	42.9255	Down-Regulated	SPP1	-2.28194	5.43418	-9.23106	9.63415e-19	1.48902e-16	31.8493	Down-Regulated	GSTM4	-1.31856	4.04757	-13.3586	1.1723e-34	4.80143e-32	67.9363	Down-Regulated
CLCA4	-1.70442	5.80688	-9.81929	8.46479e-21	3.43264e-19	36.4126	Down-Regulated	ADH7	-2.3949	5.35968	-11.1106	1.38554e-25	4.20357e-23	47.3289	Down-Regulated	MAP2	-1.32611	4.99478	-10.9055	8.41732e-25	1.68172e-22	45.5405	Down-Regulated
LYPD3	-1.71936	9.91716	-15.1214	2.85883e-42	1.08921e-39	85.2925	Down-Regulated	GSTM3	-2.45763	5.982	-15.6375	1.46437e-44	1.71363e-41	90.3642	Down-Regulated	ZBTB7C	-1.32867	4.31248	-10.8928	9.40741e-25	1.83478e-22	45.4309	Down-Regulated
PRSS3	-1.7289	6.44298	-11.0288	2.85219e-25	1.78349e-23	46.5748	Down-Regulated	NTS	-2.46608	3.95546	-8.3934	5.79129e-16	5.4528e-14	25.5781	Down-Regulated	ARHGEF26	-1.33631	3.08267	-14.6693	2.76572e-40	1.37306e-37	80.7356	Down-Regulated
ALDH3A1	-1.73151	6.28797	-11.1989	6.33643e-26	4.36175e-24	48.0606	Down-Regulated	CYP4F3	-2.50381	3.71454	-19.6516	5.75437e-63	2.35685e-59	132.107	Down-Regulated	P2RY1	-1.33846	4.18376	-9.80424	9.57734e-21	1.29674e-18	36.3408	Down-Regulated
SERPINB13	-1.74605	5.87186	-12.0672	2.41885e-29	2.35881e-27	55.8386	Down-Regulated	ALDH3A1	-2.66224	6.28797	-12.5405	2.92062e-31	1.22076e-28	60.1933	Down-Regulated	BMP7	-1.3401	4.78261	-9.53777	8.3565e-20	1.04507e-17	34.2093	Down-Regulated
ABCA12	-1.7601	5.1214	-13.8887	6.58109e-37	1.457e-34	73.0705	Down-Regulated	CYP4F11	-2.81193	3.22386	-21.0354	1.95382e-69	1.60047e-65	146.764	Down-Regulated	KLK12	-1.34584	6.796	-6.01162	3.72792e-09	6.31588e-08	10.211	Down-Regulated
ADH7	-1.77943	5.35968	-11.3348	1.88751e-26	1.37436e-24	49.2569	Down-Regulated	GPX2	-3.06403	5.80167	-13.8532	9.33983e-37	5.6672e-34	72.6568	Down-Regulated	CEACAM6	-1.3666	7.98858	-5.71785	1.93672e-08	2.71654e-07	8.61522	Down-Regulated
CLIC3	-1.79735	6.31781	-13.04	2.52988e-33	3.63571e-31	64.9029	Down-Regulated	AKR1C1	-3.37173	6.44867	-24.4444	2.35451e-85	3.85739e-81	182.78	Down-Regulated	PRKX	-1.37243	5.1264	-11.1639	8.64731e-26	1.83986e-23	47.7841	Down-Regulated
CDSN	-1.80792	5.92479	-13.059	2.10849e-33	3.05694e-31	65.0832	Down-Regulated	AKR1C3	-3.48431	8.1768	-20.9706	3.92909e-69	2.14568e-65	146.077	Down-Regulated	CXCL17	-1.37353	6.47807	-5.92294	6.1735e-09	9.83857e-08	9.72204	Down-Regulated
PRSS27	-1.824	5.11362	-14.2532	1.77966e-38	4.48556e-36	76.6439	Down-Regulated									SLC9A3R1	-1.38275	8.07286	-14.4226	3.28394e-39	1.58237e-36	78.291	Down-Regulated
PPL	-1.84528	9.23174	-16.1302	9.05652e-47	7.41865e-44	95.5505	Down-Regulated									CEACAM5	-1.3903	5.95798	-6.43816	3.0297e-10	6.79938e-09	12.6486	Down-Regulated
FAM83C	-1.84667	7.1679	-14.2134	2.64404e-38	6.56323e-36	76.2521	Down-Regulated									IL36G	-1.39928	7.92218	-5.90449	6.85162e-09	1.08141e-07	9.62107	Down-Regulated
FLG	-1.8509	4.5957	-11.159	9.02714e-26	6.06113e-24	47.711	Down-Regulated									CYP2C18	-1.40002	5.32735	-8.50286	2.57083e-16	1.81542e-14	26.3172	Down-Regulated
AKR1B10	-1.86045	9.37697	-10.9914	3.9638e-25	2.44132e-23	46.2497	Down-Regulated									KRTCAP3	-1.40512	5.43908	-7.7095	7.78636e-14	3.62398e-12	20.7172	Down-Regulated
CSTA	-1.86187	12.8491	-16.7398	1.58279e-49	1.99468e-46	101.838	Down-Regulated									PANX2	-1.42485	5.09213	-12.7813	2.99243e-32	1.08944e-29	62.4636	Down-Regulated
WFDC5	-1.864	6.23363	-12.9565	5.6293e-33	7.81566e-31	64.1117	Down-Regulated									GSTM2	-1.44018	6.30989	-13.161	7.91139e-34	3.08601e-31	66.0508	Down-Regulated
MUC15	-1.8674	4.75796	-15.3791	2.06791e-43	1.02662e-40	87.893	Down-Regulated									SPRR1B	-1.44242	12.5449	-6.07702	2.5599e-09	4.5313e-08	10.5755	Down-Regulated
KRT80	-1.88523	6.9995	-14.841	4.90039e-41	1.63843e-38	82.4794	Down-Regulated									ELF3	-1.45499	5.97023	-8.51569	2.33631e-16	1.66417e-14	26.4111	Down-Regulated
SERPINB4	-1.89144	7.34268	-9.0293	4.67381e-18	1.41798e-16	30.1929	Down-Regulated									SRXN1	-1.46123	7.61645	-18.8096	4.78136e-59	5.59522e-56	123.421	Down-Regulated
DSC2	-1.90041	8.59635	-15.6324	1.54178e-44	9.35516e-42	90.4636	Down-Regulated									ANXA10	-1.46373	3.14058	-12.9483	6.09295e-33	2.26866e-30	64.035	Down-Regulated
CYP2C18	-1.90259	5.32735	-15.8227	2.1763e-45	1.42617e-42	92.4023	Down-Regulated									RAPGEFL1	-1.47395	6.78966	-11.84	1.95392e-28	5.00173e-26	53.7936	Down-Regulated
DMKN	-1.90375	7.82556	-13.145	9.22317e-34	1.38627e-31	65.9012	Down-Regulated									CYP2S1	-1.50002	5.03061	-9.79497	1.03341e-20	1.38773e-18	36.266	Down-Regulated
ENDOU	-1.91063	5.53167	-14.9794	1.20775e-41	4.30144e-39	83.8659	Down-Regulated									GRHL3	-1.5051	6.53223	-9.98438	2.1675e-21	3.17054e-19	37.8034	Down-Regulated
CEACAM6	-1.94185	7.98858	-11.1253	1.21703e-25	8.07232e-24	47.4159	Down-Regulated									PLA2G4A	-1.50898	5.47411	-8.72351	4.89116e-17	3.81581e-15	27.9462	Down-Regulated
S100A7	-1.94315	11.9897	-8.89126	1.35827e-17	3.8903e-16	29.1431	Down-Regulated									SUSD4	-1.52384	4.87697	-10.746	3.37542e-24	6.28404e-22	44.1716	Down-Regulated
CALML5	-1.96171	6.32998	-9.17921	1.44899e-18	4.72883e-17	31.3458	Down-Regulated									MRAP2	-1.55191	4.13783	-13.1886	6.06496e-34	2.42347e-31	66.3132	Down-Regulated
S100A7A	-1.96675	6.10183	-10.5281	2.21017e-23	1.16055e-21	42.2799	Down-Regulated									IL36RN	-1.56201	7.39643	-7.64426	1.22301e-13	5.45956e-12	20.2753	Down-Regulated
ZNF750	-2.00124	7.26687	-15.196	1.33828e-42	5.34757e-40	86.044	Down-Regulated									ABCC1	-1.58347	7.33694	-18.1419	5.91357e-56	5.69894e-53	116.387	Down-Regulated
SERPINB2	-2.00435	8.22831	-10.8633	1.21736e-24	7.22609e-23	45.1417	Down-Regulated									SPRR2C	-1.60936	7.02877	-6.08558	2.43637e-09	4.31981e-08	10.6235	Down-Regulated
LY6G6C	-2.01841	6.4301	-13.3548	1.2156e-34	2.02301e-32	67.9061	Down-Regulated									SPRR2B	-1.61749	10.3409	-5.57821	4.13974e-08	5.32768e-07	7.88097	Down-Regulated
RDH12	-2.0226	5.65778	-15.2392	8.62355e-43	3.81837e-40	86.4792	Down-Regulated									KRT19	-1.64125	5.37489	-4.43956	1.12833e-05	7.06357e-05	2.50014	Down-Regulated
TMEM45B	-2.03457	6.35875	-15.4267	1.27075e-43	6.50582e-41	88.3751	Down-Regulated									FOXE1	-1.64208	4.6948	-11.5405	2.97573e-27	6.8664e-25	51.107	Down-Regulated
GRHL3	-2.03837	6.53223	-18.5159	1.10095e-57	4.50922e-54	120.439	Down-Regulated									LRRC4	-1.64862	4.59879	-12.3929	1.16879e-30	3.61288e-28	58.8455	Down-Regulated
SERPINB3	-2.04994	9.28497	-10.2512	2.32587e-22	1.11093e-20	39.9575	Down-Regulated									GSR	-1.65344	6.36425	-16.001	3.45166e-46	2.35619e-43	94.1675	Down-Regulated
KLK6	-2.05475	6.99363	-10.7177	4.31492e-24	2.45456e-22	43.8924	Down-Regulated									ALOX12	-1.65384	5.52101	-9.45405	1.6372e-19	1.91084e-17	33.5478	Down-Regulated
PI3	-2.06118	11.2325	-11.6354	1.26078e-27	1.03796e-25	51.9308	Down-Regulated									CYP26A1	-1.65751	3.56759	-11.9322	8.39428e-29	2.25448e-26	54.6272	Down-Regulated
MAL	-2.06438	7.0713	-8.8342	2.10418e-17	5.89652e-16	28.7124	Down-Regulated									TMPRSS4	-1.66209	6.85049	-11.3995	1.05798e-26	2.37438e-24	49.8559	Down-Regulated
LY6D	-2.07853	10.1574	-11.218	5.3464e-26	3.72724e-24	48.2284	Down-Regulated									UGT1A6	-1.67903	2.62919	-20.3557	2.95949e-66	6.06066e-63	139.813	Down-Regulated
CYSRT1	-2.08194	7.11285	-14.8825	3.22321e-41	1.10012e-38	82.8941	Down-Regulated									EPHX1	-1.70175	5.65336	-14.1289	6.12193e-38	2.86559e-35	75.401	Down-Regulated
KRT4	-2.08439	6.53681	-8.47519	3.15887e-16	7.80569e-15	26.0487	Down-Regulated									CLDN8	-1.70863	3.15156	-11.6545	1.05968e-27	2.59116e-25	52.1256	Down-Regulated
TMPRSS11E	-2.11214	6.68867	-11.2077	5.86157e-26	4.06907e-24	48.1375	Down-Regulated									KRT4	-1.70902	6.53681	-5.07471	5.63028e-07	5.26489e-06	5.36651	Down-Regulated
SCEL	-2.11329	5.28287	-15.167	1.79774e-42	7.01248e-40	85.7518	Down-Regulated									ME1	-1.71302	6.28605	-14.6707	2.72773e-40	1.37306e-37	80.7493	Down-Regulated
KLK7	-2.12021	8.08617	-11.8421	1.91674e-28	1.70662e-26	53.7925	Down-Regulated									GSTA4	-1.71557	6.98177	-12.5902	1.8285e-31	6.11353e-29	60.6766	Down-Regulated
VSIG10L	-2.13513	6.75917	-16.173	5.8135e-47	5.29126e-44	95.9894	Down-Regulated									PGD	-1.72726	5.46328	-19.3988	8.68059e-62	1.29285e-58	129.655	Down-Regulated
ASPRV1	-2.15094	6.93812	-11.585	1.98891e-27	1.60514e-25	51.4803	Down-Regulated									ADAM23	-1.73279	3.82927	-12.5839	1.9403e-31	6.23294e-29	60.6181	Down-Regulated
SDR9C7	-2.23623	4.62543	-16.8693	4.07594e-50	6.07056e-47	103.182	Down-Regulated									ALDH1A1	-1.73494	5.10002	-7.73395	6.56945e-14	3.07507e-12	20.8835	Down-Regulated
KLK11	-2.24227	7.69567	-16.5275	1.45538e-48	1.49022e-45	99.641	Down-Regulated									GCLC	-1.74955	6.42448	-19.0968	2.21106e-60	2.78644e-57	126.457	Down-Regulated
DSC1	-2.29189	5.52728	-11.34	1.8031e-26	1.31876e-24	49.3021	Down-Regulated									ODC1	-1.75348	9.84651	-9.64781	3.43218e-20	4.39292e-18	35.0848	Down-Regulated
SULT2B1	-2.29238	6.46459	-18.3106	9.82052e-57	2.68149e-53	118.272	Down-Regulated									TXNRD1	-1.76003	5.50013	-19.3122	2.19893e-61	3.0021e-58	128.737	Down-Regulated
KLK13	-2.29314	5.37879	-13.5122	2.63448e-35	4.74292e-33	69.4192	Down-Regulated									TSPAN7	-1.76081	5.57594	-10.4983	2.85184e-23	5.13425e-21	42.0687	Down-Regulated
KLK10	-2.2981	7.65314	-15.0053	9.29383e-42	3.38358e-39	84.1253	Down-Regulated									RPTN	-1.76119	4.6095	-6.86336	2.16882e-11	6.29995e-10	15.2166	Down-Regulated
TMPRSS11D	-2.29892	8.2301	-13.7328	3.04898e-36	6.09165e-34	71.5532	Down-Regulated									GSTM1	-1.76221	5.94048	-7.01967	7.96087e-12	2.50332e-10	16.1943	Down-Regulated
WFDC12	-2.32372	6.67179	-13.0618	2.05353e-33	3.00384e-31	65.1093	Down-Regulated									GCLM	-1.77509	5.90944	-13.5788	1.37544e-35	5.77792e-33	70.0526	Down-Regulated
SPRR1B	-2.32744	12.5449	-13.4271	6.0269e-35	1.05041e-32	68.6004	Down-Regulated									GBP6	-1.821	7.10268	-9.21683	1.07781e-18	1.11055e-16	31.6946	Down-Regulated
IL36G	-2.33761	7.92218	-13.5069	2.77362e-35	4.93915e-33	69.3683	Down-Regulated									TMPRSS11E	-1.83335	6.68867	-7.1045	4.58739e-12	1.50914e-10	16.7323	Down-Regulated
RHCG	-2.36807	8.17581	-11.0843	1.74876e-25	1.1369e-23	47.0579	Down-Regulated									OSGIN1	-1.88799	4.8928	-18.3089	9.9949e-57	1.02342e-53	118.143	Down-Regulated
KLK12	-2.39404	6.796	-14.6431	3.60115e-40	1.07269e-37	80.5048	Down-Regulated									DAPL1	-1.90864	6.65548	-7.76315	5.35981e-14	2.55261e-12	21.0827	Down-Regulated
IVL	-2.4102	9.74114	-14.7949	7.80778e-41	2.5583e-38	82.0182	Down-Regulated									EPCAM	-1.92628	7.60085	-8.97475	7.13413e-18	6.49325e-16	29.8371	Down-Regulated
SPINK5	-2.41272	8.78289	-13.9905	2.4099e-37	5.6402e-35	74.0648	Down-Regulated									PTGR1	-1.96486	6.95651	-16.7916	9.20915e-50	7.18445e-47	102.299	Down-Regulated
KRT78	-2.44344	5.38049	-15.2481	7.87004e-43	3.58152e-40	86.5697	Down-Regulated									UPK1B	-1.97172	4.22537	-7.30155	1.25035e-12	4.6136e-11	18.0019	Down-Regulated
A2ML1	-2.50209	6.36959	-16.6647	3.47048e-49	4.06121e-46	101.061	Down-Regulated									G6PD	-1.99569	5.91023	-21.6495	2.6047e-72	8.53456e-69	153.577	Down-Regulated
S100A12	-2.56612	8.10304	-14.152	4.86803e-38	1.17284e-35	75.6479	Down-Regulated									SPRR1A	-2.04821	11.9334	-8.02475	8.44218e-15	4.56463e-13	22.8931	Down-Regulated
RPTN	-2.56964	4.6095	-13.7122	3.73042e-36	7.3633e-34	71.3536	Down-Regulated									PIR	-2.05153	6.26163	-16.5151	1.65592e-48	1.23313e-45	99.4438	Down-Regulated
CRNN	-2.61022	6.87103	-9.51853	9.75643e-20	3.65766e-18	34.0033	Down-Regulated									NTRK2	-2.30651	3.70235	-15.183	1.52733e-42	8.52432e-40	85.8723	Down-Regulated
TGM1	-2.65068	8.19109	-17.3494	2.6161e-52	5.35744e-49	108.181	Down-Regulated									GSTA1	-2.31477	3.64918	-12.3485	1.77066e-30	5.37199e-28	58.4354	Down-Regulated
SBSN	-2.73939	10.0844	-14.3924	4.44397e-39	1.13759e-36	78.0173	Down-Regulated									NQO1	-2.38302	7.8401	-18.6246	3.448e-58	3.76591e-55	121.469	Down-Regulated
SLURP1	-2.74783	6.83079	-13.5425	1.95921e-35	3.60649e-33	69.7123	Down-Regulated									SOX2	-2.39029	4.96351	-13.1482	8.94485e-34	3.40799e-31	65.9295	Down-Regulated
IL36RN	-2.81595	7.39643	-18.8705	2.49235e-59	1.36107e-55	124.19	Down-Regulated									TGM3	-2.4179	6.73419	-7.22803	2.03712e-12	7.20825e-11	17.525	Down-Regulated
C10orf99	-2.84014	8.69632	-16.0682	1.72137e-46	1.28187e-43	94.9145	Down-Regulated									NTS	-2.44906	3.95546	-8.35813	7.51152e-16	4.94222e-14	25.2652	Down-Regulated
ALOX12B	-2.85564	5.90003	-19.6861	3.97563e-63	6.51328e-59	132.847	Down-Regulated									KRT13	-2.50837	9.10636	-6.0498	2.99451e-09	5.18594e-08	10.4234	Down-Regulated
LCE3D	-2.87017	9.20462	-13.376	9.90211e-35	1.67243e-32	68.1091	Down-Regulated									GSTM3	-2.6776	5.982	-17.0834	4.30836e-51	3.5292e-48	105.325	Down-Regulated
KRT13	-2.87958	9.10636	-9.51005	1.04456e-19	3.88931e-18	33.9361	Down-Regulated									SLC7A11	-2.85004	5.7069	-20.7581	3.88099e-68	9.59134e-65	144.092	Down-Regulated
KRTDAP	-2.89963	10.8022	-12.3128	2.47011e-30	2.81026e-28	58.0945	Down-Regulated									SPRR3	-2.94475	10.5292	-8.83496	2.09187e-17	1.74574e-15	28.7803	Down-Regulated
SPRR2G	-2.94038	9.31701	-13.3082	1.90875e-34	3.03603e-32	67.4597	Down-Regulated									CYP4F3	-3.11505	3.71454	-24.5155	1.10224e-85	6.01935e-82	183.946	Down-Regulated
SPRR1A	-2.9545	11.9334	-15.8507	1.63114e-45	1.11346e-42	92.6878	Down-Regulated									CYP4F11	-3.22824	3.22386	-24.2154	2.72792e-84	1.11729e-80	180.783	Down-Regulated
CRCT1	-2.96855	8.02946	-14.7413	1.33993e-40	4.11967e-38	81.4835	Down-Regulated									AKR1B10	-3.59323	9.37697	-15.503	5.82021e-44	3.6674e-41	89.1008	Down-Regulated
SPINK7	-2.97131	6.59961	-14.3993	4.14833e-39	1.07876e-36	78.0854	Down-Regulated									AKR1C1	-3.99789	6.44867	-29.0628	1.93384e-106	3.16821e-102	230.978	Down-Regulated
CNFN	-2.99282	9.35735	-16.1592	6.70995e-47	5.78575e-44	95.8474	Down-Regulated									ADH7	-4.17433	5.35968	-19.4185	7.02638e-62	1.15113e-58	129.864	Down-Regulated
SPRR3	-3.26423	10.5292	-13.4104	7.08755e-35	1.20953e-32	68.4399	Down-Regulated									AKR1C3	-4.21224	8.1768	-25.4206	7.13517e-90	5.84477e-86	193.449	Down-Regulated
KRT1	-3.30009	9.01189	-12.6815	7.71377e-32	9.72113e-30	61.5225	Down-Regulated									GPX2	-4.38444	5.80167	-19.8769	5.1137e-64	9.30863e-61	134.725	Down-Regulated
SPRR2C	-3.31656	7.02877	-17.1728	1.68234e-51	3.06242e-48	106.338	Down-Regulated									ALDH3A1	-4.39375	6.28797	-20.7531	4.09811e-68	9.59134e-65	144.038	Down-Regulated
DSG1	-3.3247	7.6408	-15.2016	1.26505e-42	5.18135e-40	86.0997	Down-Regulated
TGM3	-3.40861	6.73419	-13.9529	3.49571e-37	7.95421e-35	73.6967	Down-Regulated
SPRR2B	-3.51675	10.3409	-16.6073	6.32355e-49	6.90658e-46	100.466	Down-Regulated

## Sheet: S6
Table S6 Ferroptosis gene signature
symbol	entrez
ALOX12B	242
IL36RN	26525
GLTP	51228
CERS3	204219
GRHL3	57822
ALOXE3	59344
SULT2B1	6820
SDR9C7	121214
SPRR2C	6702
TGM1	7051
MAPK13	5603
GRHL1	29841
A2ML1	144568
CSTA	1475
KLK11	11012
LGALSL	29094
SPRR2B	6701
C10orf99	387695
FOXN1	8456
CNFN	84518
PPL	5493
TGM5	9333
SPRR1A	6698
DSC2	1824
MUC15	143662
TMEM45B	120224
CYP2C18	1562
DUOX1	53905
OVOL1	5017
DSG1	1828
KLK10	5655
RAPGEFL1	51195
ZNF750	79755
LYPD3	27076
RDH12	145226
DUOXA1	90527
KRT80	144501
IL1RN	3557
EVPL	2125
IVL	3713
ZNF185	7739
MALL	7851
ATP10B	23120
P2RY1	5028
CRCT1	54544
KRT78	196374
S100A12	6283
BNIPL	149428
ABCA12	26154
CYSRT1	375791
KLK12	43849
CSTB	1476
ENDOU	8909
GDPD3	79153
IL36G	56300
YOD1	55432
SBSN	374897
FAM83C	128876
PRSS27	83886
MXD1	4084
ABLIM1	3983
TMEM79	84283
BPIFC	254240
RAET1E	135250
LTB4R	1241
TIMP1	7076
WFDC5	149708
PKP1	5317
KLK13	26085
TMPRSS11D	9407
SPRR1B	6699
TGM3	7053
CDSN	1041
HOPX	84525
SPINK5	11005
LCE3D	84648
PLA2G3	50487
SPRR2G	6706
RAB25	57111
C1orf116	79098
PPP2R2C	5522
CYP4F22	126410
TTC9	23508
LYPD5	284348
TPRG1	285386
WFDC12	128488
NNMT	4837
JUP	3728
KLF5	688
RPTN	126638
KLK8	11202
KRT1	3848
DLX3	1747
LYNX1	66004
CLIC3	9022
TMEM40	55287
CLDN17	26285
SLC26A9	115019
PLA2G4F	255189
HAL	3034
LGALS1	3956
TPM1	7168
EHF	26298
FUT2	2524
TMEM154	201799
NSG1	27065
DSC1	1823
PI3	5266
DSG3	1830
ASPRV1	151516
PDZK1IP1	10158
PGLYRP3	114771
PSORS1C2	170680
LCE2B	26239
AIF1L	83543
PGLYRP4	57115
LY6D	8581
S100A7A	338324
RNASE7	84659
IL36A	27179
FLG	2312
ANXA9	8416
ADH7	131
ALDH3A1	218
AKR1B10	57016
EPPK1	83481
TMPRSS4	56649
SPRR4	163778
SCNN1A	6337
SERPINB5	5268
S100A14	57402
CEACAM5	1048
RAMP1	10267
DSC3	1825
LCE1B	353132
PCOLCE	5118
SPOCK1	6695
KRT16	3868
FGFBP1	9982
OLFML3	56944
TPM2	7169
CDA	978
PLA2G4A	5321
CTHRC1	115908
C3	718
KLK14	43847
GPX2	2877
CARD18	59082
C1QA	712
MGP	4256
SFRP2	6423
AKR1C1	1645
AKR1C3	8644
CYP4F3	4051
CYP4F11	57834
G6PD	2539
UGT1A6	54578
SLC7A11	23657
PGD	5226
TXNRD1	7296
ABCC1	4363
SRXN1	140809
NQO1	1728
GCLC	2729
OSGIN1	29948
TALDO1	6888
TMEM116	89894
GSTM3	2947
PIR	8544
PTGR1	22949
RIT1	6016
GSR	2936
COA6	388753
TKT	7086
NTRK2	4915
ARHGEF26	26084
SLC9A3R1	9368
ME1	4199
CABYR	26256
EPHX1	2052
TRIM16	10626
GSTM4	2948
GCLM	2730
MRAP2	112609
GSTM2	2946
SOX2	6657
CHODL	140578
GLI2	2736
ANXA10	11199
NFE2L2	4780
PANX2	56666
LRRC4	64101
KLRG2	346689
ADAM23	8745
GSTA4	2941
CBR1	873
GSTA1	2938
LRP8	7804
B4GALT4	8702
B4GALNT3	283358
CYP26A1	1592
FOXE1	2304
ABCC5	10057
ABCA13	154664
CLDN8	9073
CD9	928
PRKX	5613
ZBTB7C	201501
SLC4A11	83959
WNT2B	7482
HKDC1	80201
TSPAN7	7102
GPRC5D	55507
ODC1	4953
CYP2S1	29785
SLC16A14	151473
NDRG4	65009
ARTN	9048
EPCAM	4072
LTBP2	4053
CLDN4	1364
IL32	9235
MMP28	79148
FAP	2191
ALDH1A1	216
GSTM1	2944
HLA-DPB1	3115
COL6A2	1292
COX6A2	1339
FTL	2512
SCN9A	6335
GCNT2	2651
AKR1B1	231
SPTLC3	55304
UGDH	7358
FZD7	8324
FREM2	341640
PTGS1	5742
EPS8	2059
POU3F1	5453
CYP26B1	56603
APCDD1	147495
TUBB2A	7280
GALNT6	11226
FLRT3	23767

## Sheet: S7
Table S7 Clinical information of OSCC patients in TCGA
Sample	FP score	FP subgroup	Gene cluster	tumor site	OS (0-alive, 1-dead)	OS time	DSS (0-alive, 1-dead)	DSS time	PFI (0-alive, 1-dead)	PFI time	age	sex	smoking	smoking	alcohol	tumor grade	pathologic stage	stage T	stage N	mRNAsi	mDNAsi	TMB	subtype DNA	subtype immune	subtype mRNA
TCGA-4P-AA8J	-7.73851	low	geneclusterA	Oral Tongue	0	102	0	102	0	102	66	MALE	NA	NA	NO	G2	Stage IVA	T2	N2c	0.248501	0.198091	3.92105	NA	IFN-gamma Dominant (Immune C2)	Mesenchymal
TCGA-BA-4074	-13.8556	high	geneclusterA	Oral Tongue	1	462	1	462	1	396	69	MALE	Current smoker	2	YES	G3	Stage IVA	T2	N2c	0.482601	0.287742	4.55263	hypo-methylated	IFN-gamma Dominant (Immune C2)	Mesenchymal
TCGA-BA-4075	-13.0853	low	geneclusterA	Oral Tongue	1	283	1	283	1	236	49	MALE	Current smoker	2	YES	G2	Stage III	T3	N0	NA	NA	3.02632	NA	NA	Classical
TCGA-BA-5151	14.0452	low	geneclusterB	Buccal Mucosa	0	722	0	722	1	517	72	MALE	Current reformed smoker for > 15 years	3	YES	G1	Stage IVA	T4a	N0	0.41479	0.151247	2.60526	CpG island hyper-methylated	IFN-gamma Dominant (Immune C2)	Basal
TCGA-BA-5152	1.59147	high	geneclusterC	Alveolar Ridge	0	1288	0	1288	0	1288	56	MALE	Lifelong Non-smoker	1	YES	G2	Stage IVA	T4a	N0	0.446316	0.205039	14.6053	hyper-methylated	IFN-gamma Dominant (Immune C2)	Atypical
TCGA-BA-5556	8.2198	low	geneclusterB	Floor of mouth	0	725	0	725	0	725	58	FEMALE	Current reformed smoker for < or = 15 years	4	YES	G3	Stage II	T2	N0	0.420791	0.161921	3.26316	hyper-methylated	IFN-gamma Dominant (Immune C2)	Basal
TCGA-BA-5557	15.599	high	geneclusterB	Oral Tongue	0	623	0	623	0	623	41	FEMALE	Lifelong Non-smoker	1	YES	G2	Stage III	T1	N1	0.284066	0.176206	0.631579	hyper-methylated	Wound Healing (Immune C1)	Basal
TCGA-BA-5558	12.8289	high	geneclusterB	Hard Palate	0	1995	0	1995	0	1995	65	MALE	Lifelong Non-smoker	1	YES	G1	Stage III	TX	NX	0.463803	0.217161	4.65789	CpG island hyper-methylated	IFN-gamma Dominant (Immune C2)	Basal
TCGA-BA-6872	-0.247194	low	geneclusterC	Floor of mouth	1	384	1	384	1	384	47	MALE	Current smoker	2	YES	G2	Stage III	TX	NX	0.409216	0.156805	4.55263	CpG island hyper-methylated	IFN-gamma Dominant (Immune C2)	Basal
TCGA-BA-6873	-3.76958	low	geneclusterC	Oral Tongue	0	122	0	122	1	66	28	MALE	Current smoker	2	YES	G2	Stage IVA	T4a	N2b	0.449307	0.158357	1.92105	hyper-methylated	IFN-gamma Dominant (Immune C2)	Basal
TCGA-BA-7269	-11.7991	high	geneclusterA	Oral Tongue	0	1273	0	1273	0	1273	61	MALE	Current smoker	2	YES	G1	Stage III	T2	N1	0.381772	0.200875	2.68421	normal-like	Wound Healing (Immune C1)	Classical
TCGA-BA-A6D8	-25.5928	low	geneclusterA	Floor of mouth	0	850	0	850	1	849	59	MALE	Current reformed smoker for < or = 15 years	4	YES	G2	Stage IVA	T4a	N2c	0.457324	0.251186	3.55263	NA	Wound Healing (Immune C1)	Classical
TCGA-BA-A6DB	8.73485	high	geneclusterB	Oral Tongue	0	216	0	216	1	208	24	FEMALE	Lifelong Non-smoker	1	YES	G1	Stage I	T1	N0	0.319091	0.169507	0.210526	NA	IFN-gamma Dominant (Immune C2)	Atypical
TCGA-BA-A6DD	4.42012	low	geneclusterB	Floor of mouth	1	173	1	173	1	96	44	MALE	Current smoker	2	YES	G2	Stage IVA	T4a	N2c	0.401409	0.209396	1.23684	NA	IFN-gamma Dominant (Immune C2)	Atypical
TCGA-BA-A6DE	6.24031	high	geneclusterB	Oral Tongue	0	440	0	440	0	440	70	FEMALE	Current smoker	2	YES	G2	Stage II	T2	N0	0.477371	0.338874	3.71053	NA	IFN-gamma Dominant (Immune C2)	Basal
TCGA-BA-A6DG	2.34255	low	geneclusterC	Oral Tongue	1	69	1	69	1	69	49	MALE	Current reformed smoker for > 15 years	3	YES	G2	Stage IVA	TX	NX	0.18142	0.167635	0.315789	NA	Wound Healing (Immune C1)	Mesenchymal
TCGA-BA-A6DJ	8.85123	low	geneclusterB	Alveolar Ridge	1	407	1	407	1	240	62	MALE	Current reformed smoker for < or = 15 years	4	YES	G2	Stage IVA	T4a	N2c	0.417325	0.149428	7.55263	NA	IFN-gamma Dominant (Immune C2)	Basal
TCGA-BB-4224	4.84093	low	geneclusterC	Oral Tongue	0	278	0	278	1	175	52	MALE	Lifelong Non-smoker	1	YES	G2	Stage IVA	T2	N2b	0.516093	0.24528	2.57895	hyper-methylated	IFN-gamma Dominant (Immune C2)	Basal
TCGA-BB-8601	-18.6607	low	geneclusterA	Floor of mouth	0	624	0	624	1	440	84	MALE	Current reformed smoker for < or = 15 years	4	YES	G2	Stage III	T3	N1	0.509805	0.18566	2.02632	NA	Wound Healing (Immune C1)	Classical
TCGA-BB-A5HU	-2.84458	high	geneclusterC	Oral Cavity	0	782	0	782	0	782	47	MALE	Lifelong Non-smoker	1	YES	G2	Stage IVA	T4	N2b	0.335923	0.22641	4.94737	NA	Wound Healing (Immune C1)	Mesenchymal
TCGA-BB-A5HZ	13.665	high	geneclusterB	Oral Cavity	0	827	0	827	1	438	65	MALE	Lifelong Non-smoker	1	YES	G2	Stage IVA	T4a	N1	0.468802	0.349353	2.26316	NA	IFN-gamma Dominant (Immune C2)	Basal
TCGA-BB-A6UO	4.51298	high	geneclusterC	Oral Tongue	1	268	1	268	1	212	61	FEMALE	Current smoker	2	NO	G2	Stage IVA	T4a	N2b	0.388184	0.168061	3.42105	NA	IFN-gamma Dominant (Immune C2)	Basal
TCGA-C9-A47Z	15.3538	low	geneclusterB	Oral Tongue	1	191	0	191	0	191	72	FEMALE	Lifelong Non-smoker	1	NO	G1	Stage III	T2	N1	0.420497	0.261667	3.23684	NA	IFN-gamma Dominant (Immune C2)	Basal
TCGA-C9-A480	13.9738	high	geneclusterB	Oral Tongue	0	386	0	386	0	386	45	FEMALE	Lifelong Non-smoker	1	NO	G1	Stage III	T3	N0	0.404454	0.153718	1.5	NA	IFN-gamma Dominant (Immune C2)	Basal
TCGA-CN-4725	7.96727	high	geneclusterB	Oral Tongue	0	1157	0	1157	0	1157	60	MALE	Lifelong Non-smoker	1	NO	G2	Stage II	T2	N0	0.431897	0.226305	1.65789	hyper-methylated	Wound Healing (Immune C1)	Basal
TCGA-CN-4726	13.6503	low	geneclusterB	Buccal Mucosa	1	142	1	142	1	79	68	MALE	Current smoker	2	YES	G2	Stage IVA	T3	N2b	0.341255	0.198126	2.21053	CpG island hyper-methylated	Wound Healing (Immune C1)	Basal
TCGA-CN-4728	-9.42939	high	geneclusterA	Oral Cavity	0	1724	0	1724	0	1724	56	MALE	Current smoker	2	YES	G2	Stage IVA	T3	N2b	0.231948	0.160011	1.65789	normal-like	Wound Healing (Immune C1)	Mesenchymal
TCGA-CN-4729	10.2106	low	geneclusterB	Oral Cavity	0	392	0	392	0	392	73	MALE	Current reformed smoker for < or = 15 years	4	YES	G2	Stage III	T2	N1	0.389659	0.184424	3.68421	hyper-methylated	Wound Healing (Immune C1)	Basal
TCGA-CN-4730	2.72139	high	geneclusterC	Floor of mouth	0	817	0	817	0	817	62	MALE	Current smoker	2	YES	G2	Stage IVA	T4a	N1	0.592759	0.351525	4.84211	hypo-methylated	Wound Healing (Immune C1)	Basal
TCGA-CN-4731	-3.94899	low	geneclusterA	Buccal Mucosa	1	998	1	998	1	243	63	FEMALE	Current reformed smoker for < or = 15 years	4	YES	G3	Stage IVA	T4a	N2c	0.351176	0.312715	3.52632	hypo-methylated	IFN-gamma Dominant (Immune C2)	Classical
TCGA-CN-4733	-6.23395	high	geneclusterA	Oral Tongue	0	1586	0	1586	0	1586	61	MALE	Lifelong Non-smoker	1	NO	G3	Stage III	T1	N1	0.31958	0.154914	0.105263	hyper-methylated	IFN-gamma Dominant (Immune C2)	Mesenchymal
TCGA-CN-4736	0.939987	low	geneclusterC	Oral Tongue	1	395	1	395	1	209	70	FEMALE	Current reformed smoker for < or = 15 years	4	YES	G2	Stage IVA	T1	NX	0.288511	0.201982	2.23684	hyper-methylated	IFN-gamma Dominant (Immune C2)	Mesenchymal
TCGA-CN-4737	11.4373	high	geneclusterB	Oral Tongue	0	625	0	625	0	625	19	MALE	Lifelong Non-smoker	1	NO	G2	Stage IVA	T2	N2b	0.267818	0.34378	1.23684	hypo-methylated	Wound Healing (Immune C1)	Mesenchymal
TCGA-CN-4740	6.13894	low	geneclusterC	Oral Cavity	1	839	1	839	1	224	79	FEMALE	Current reformed smoker for < or = 15 years	4	YES	G2	Stage IVA	T4a	N0	0.308003	0.247654	2.57895	hypo-methylated	Wound Healing (Immune C1)	Mesenchymal
TCGA-CN-4741	5.09145	low	geneclusterB	Alveolar Ridge	0	2239	0	2239	1	1716	75	MALE	Current reformed smoker for < or = 15 years	4	NO	G2	Stage IVA	T4a	N0	0.45179	0.155536	2.92105	CpG island hyper-methylated	IFN-gamma Dominant (Immune C2)	Atypical
TCGA-CN-4742	12.2836	low	geneclusterB	Oral Tongue	1	397	1	397	1	397	48	FEMALE	Current smoker	2	YES	G3	Stage IVA	T4a	N2b	0.325255	0.252888	1.84211	hyper-methylated	IFN-gamma Dominant (Immune C2)	Basal
TCGA-CN-5358	11.8193	low	geneclusterB	Floor of mouth	1	261	0	261	1	145	60	MALE	Current reformed smoker for < or = 15 years	4	YES	G2	Stage II	T2	N0	0.283068	0.191197	0.289474	normal-like	Wound Healing (Immune C1)	Mesenchymal
TCGA-CN-5359	-6.33252	high	geneclusterA	Floor of mouth	1	377	1	377	1	356	59	MALE	Current smoker	2	YES	G2	Stage IVA	T4a	N2b	0.383073	0.139943	2.18421	normal-like	IFN-gamma Dominant (Immune C2)	Mesenchymal
TCGA-CN-5364	-6.82176	high	geneclusterA	Floor of mouth	1	493	0	493	0	493	55	MALE	Current smoker	2	YES	G2	Stage IVA	T4a	N2c	0.456904	0.19436	3.78947	hyper-methylated	IFN-gamma Dominant (Immune C2)	Atypical
TCGA-CN-5367	-3.84686	low	geneclusterA	Oral Tongue	1	352	0	352	0	352	60	FEMALE	Current reformed smoker for < or = 15 years	4	YES	G2	Stage IVA	T4a	N2b	0.47143	0.156128	2.34211	hyper-methylated	IFN-gamma Dominant (Immune C2)	Mesenchymal
TCGA-CN-5369	7.78834	low	geneclusterB	Hard Palate	1	380	0	380	0	380	90	FEMALE	Current smoker	2	NO	G3	Stage IVA	T4a	N0	0.395207	0.178196	5.31579	hyper-methylated	IFN-gamma Dominant (Immune C2)	Mesenchymal
TCGA-CN-5370	-0.86706	low	geneclusterC	Oral Tongue	1	259	1	259	1	123	78	MALE	Current reformed smoker for < or = 15 years	4	YES	G3	Stage III	T3	N1	0.34593	0.182701	2.60526	hyper-methylated	IFN-gamma Dominant (Immune C2)	Mesenchymal
TCGA-CN-5373	17.5254	low	geneclusterB	Floor of mouth	0	1584	0	1584	0	1584	55	FEMALE	Current reformed smoker for < or = 15 years	4	YES	G1	Stage I	T1	N0	0.292515	0.150675	4.47368	hyper-methylated	IFN-gamma Dominant (Immune C2)	Basal
TCGA-CN-6011	7.63815	low	geneclusterB	Alveolar Ridge	0	933	0	933	0	933	57	MALE	Current reformed smoker for < or = 15 years	4	YES	G3	Stage IVA	T4a	N0	0.367673	0.178046	10.3684	CpG island hyper-methylated	IFN-gamma Dominant (Immune C2)	Basal
TCGA-CN-6013	-1.30809	high	geneclusterC	Alveolar Ridge	1	727	1	727	1	323	56	MALE	Lifelong Non-smoker	1	YES	G3	Stage IVA	T4a	N2b	0.35599	0.242649	5.26316	hyper-methylated	IFN-gamma Dominant (Immune C2)	Atypical
TCGA-CN-6016	-2.84145	high	geneclusterC	Floor of mouth	0	1443	0	1443	0	1443	64	MALE	Current smoker	2	YES	G2	Stage IVA	T4a	N1	0.141821	0.138702	3.02632	hyper-methylated	IFN-gamma Dominant (Immune C2)	Mesenchymal
TCGA-CN-6018	-7.29125	high	geneclusterA	Oral Cavity	1	580	0	580	0	580	85	FEMALE	Lifelong Non-smoker	1	NO	G2	Stage IVA	T4a	N2b	0.376492	0.157706	2.73684	hyper-methylated	IFN-gamma Dominant (Immune C2)	Mesenchymal
TCGA-CN-6019	-12.5378	low	geneclusterA	Oral Tongue	0	1038	0	1038	0	1038	61	MALE	Current reformed smoker for < or = 15 years	4	YES	G2	Stage IVA	T4a	N0	0.165547	0.173626	3.36842	normal-like	TGF-beta Dominant (Immune C6)	Mesenchymal
TCGA-CN-6020	2.19536	high	geneclusterC	Oral Cavity	1	205	0	205	0	205	58	MALE	Current smoker	2	YES	G2	Stage III	T2	N1	0.37642	0.189506	3.13158	hyper-methylated	IFN-gamma Dominant (Immune C2)	Basal
TCGA-CN-6024	-14.4555	low	geneclusterA	Oral Tongue	1	337	1	337	1	156	66	MALE	Current smoker	2	YES	G2	Stage IVA	T4a	N2c	0.381604	0.201839	5.18421	normal-like	Wound Healing (Immune C1)	Classical
TCGA-CN-6994	1.57789	low	geneclusterC	Oral Cavity	0	1183	0	1183	0	1183	67	MALE	Current reformed smoker for > 15 years	3	YES	G2	Stage IVA	T4a	N0	0.325693	0.204628	3.23684	hyper-methylated	Wound Healing (Immune C1)	Classical
TCGA-CN-6995	-0.904196	low	geneclusterC	Floor of mouth	1	112	0	112	0	112	78	MALE	Current smoker	2	NO	G2	Stage IVA	T4a	N0	0.4566	0.207886	6.73684	hyper-methylated	IFN-gamma Dominant (Immune C2)	Basal
TCGA-CN-6996	7.26259	low	geneclusterB	Oral Tongue	1	530	1	530	1	350	58	FEMALE	Lifelong Non-smoker	1	NO	G2	Stage IVA	T3	N2b	0.380533	0.142704	1.42105	NA	IFN-gamma Dominant (Immune C2)	Mesenchymal
TCGA-CN-6998	13.3796	low	geneclusterB	Oral Tongue	1	357	1	357	1	244	53	MALE	Current smoker	2	NO	G2	Stage IVA	T3	N2b	0.382468	0.175766	2.81579	hyper-methylated	IFN-gamma Dominant (Immune C2)	Basal
TCGA-CN-A49A	-5.6825	high	geneclusterC	Alveolar Ridge	1	526	1	526	1	344	60	MALE	Lifelong Non-smoker	1	YES	G2	Stage IVB	T4b	N0	0.315669	0.450599	3.23684	NA	IFN-gamma Dominant (Immune C2)	Classical
TCGA-CN-A63V	1.15177	high	geneclusterC	Buccal Mucosa	0	679	0	679	0	679	59	MALE	Current smoker	2	NO	G2	Stage IVA	T4a	N0	0.299339	0.278527	2.26316	NA	Wound Healing (Immune C1)	Mesenchymal
TCGA-CN-A642	-10.5779	low	geneclusterA	Floor of mouth	1	82	1	82	1	82	57	MALE	Current reformed smoker for < or = 15 years	4	YES	G3	Stage IVB	T4a	N3	0.420311	0.256594	2.47368	NA	IFN-gamma Dominant (Immune C2)	Mesenchymal
TCGA-CQ-5323	4.7689	low	geneclusterB	Alveolar Ridge	0	1466	0	1466	0	1466	82	MALE	Current reformed smoker for > 15 years	3	YES	G2	Stage I	T1	N0	0.506751	0.205319	1.52632	normal-like	IFN-gamma Dominant (Immune C2)	Atypical
TCGA-CQ-5324	-12.9538	low	geneclusterA	Floor of mouth	0	1593	0	1593	0	1593	59	MALE	Current reformed smoker for < or = 15 years	4	NO	G2	Stage III	T3	N0	0.379479	0.275751	1.89474	CpG island hyper-methylated	IFN-gamma Dominant (Immune C2)	Classical
TCGA-CQ-5325	6.00461	low	geneclusterC	Oral Tongue	1	654	1	654	1	204	65	MALE	Current reformed smoker for < or = 15 years	4	YES	G2	Stage I	T1	N0	0.371843	0.136634	0.842105	hyper-methylated	IFN-gamma Dominant (Immune C2)	Mesenchymal
TCGA-CQ-5326	5.07557	low	geneclusterC	Alveolar Ridge	1	89	1	89	1	89	67	MALE	Current reformed smoker for < or = 15 years	4	YES	G3	Stage IVA	T4a	N2c	0.443894	0.156541	6.60526	normal-like	IFN-gamma Dominant (Immune C2)	Basal
TCGA-CQ-5327	11.3522	high	geneclusterB	Oral Tongue	0	1660	0	1660	0	1660	61	FEMALE	Lifelong Non-smoker	1	NO	G2	Stage IVA	T3	N2c	0.456936	0.192492	6.92105	NA	IFN-gamma Dominant (Immune C2)	Basal
TCGA-CQ-5329	-1.79601	high	geneclusterC	Oral Tongue	0	2143	0	2143	0	2143	46	FEMALE	Lifelong Non-smoker	1	NO	G2	Stage II	T2	N0	0.40271	0.221333	0.868421	hyper-methylated	IFN-gamma Dominant (Immune C2)	Mesenchymal
TCGA-CQ-5330	-6.59913	low	geneclusterA	Oral Tongue	0	1897	0	1897	0	1897	69	FEMALE	Current reformed smoker for > 15 years	3	NO	G3	Stage IVA	T3	N2b	0.343667	0.156709	1.73684	CpG island hyper-methylated	IFN-gamma Dominant (Immune C2)	Mesenchymal
TCGA-CQ-5331	15.9757	low	geneclusterB	Hard Palate	0	1399	0	1399	0	1399	73	FEMALE	Current reformed smoker for > 15 years	3	NO	G2	Stage IVA	T2	NX	0.466562	0.140395	3.52632	hyper-methylated	IFN-gamma Dominant (Immune C2)	Basal
TCGA-CQ-5332	-12.6566	low	geneclusterA	Floor of mouth	1	317	NA	317	0	317	87	MALE	Current reformed smoker for < or = 15 years	4	YES	G2	Stage III	T3	N0	0.421029	0.221122	4.10526	normal-like	Wound Healing (Immune C1)	Classical
TCGA-CQ-5333	-7.29889	low	geneclusterA	Oral Tongue	1	341	1	341	1	176	74	MALE	Current reformed smoker for > 15 years	3	YES	G3	Stage II	T2	N0	0.366237	0.140038	5.36842	NA	IFN-gamma Dominant (Immune C2)	Mesenchymal
TCGA-CQ-5334	1.41212	low	geneclusterC	Buccal Mucosa	1	129	1	129	1	50	87	MALE	Current reformed smoker for > 15 years	3	NO	G2	Stage IVA	T3	N2b	0.404003	0.160562	4.89474	CpG island hyper-methylated	IFN-gamma Dominant (Immune C2)	Mesenchymal
TCGA-CQ-6218	13.6491	low	geneclusterB	Floor of mouth	0	1253	0	1253	0	1253	52	FEMALE	Current reformed smoker for < or = 15 years	4	NO	G2	Stage IVA	T3	N2b	0.40107	0.177039	4.13158	hyper-methylated	IFN-gamma Dominant (Immune C2)	Basal
TCGA-CQ-6220	15.5519	high	geneclusterB	Buccal Mucosa	1	985	NA	985	0	985	69	MALE	Lifelong Non-smoker	1	YES	G2	Stage III	T3	N0	0.462012	0.220758	2.92105	hyper-methylated	IFN-gamma Dominant (Immune C2)	Basal
TCGA-CQ-6221	-24.2247	low	geneclusterA	Oral Tongue	0	1000	0	1000	0	1000	79	MALE	Current reformed smoker for > 15 years	3	YES	G3	Stage III	T2	NX	NA	NA	3.39474	normal-like	NA	Mesenchymal
TCGA-CQ-6223	12.174	low	geneclusterB	Alveolar Ridge	0	1428	0	1428	0	1428	69	MALE	Current reformed smoker for > 15 years	3	NO	G2	Stage II	T2	N0	0.439196	0.179873	2.55263	hyper-methylated	IFN-gamma Dominant (Immune C2)	Basal
TCGA-CQ-6224	-13.3822	low	geneclusterA	Oral Tongue	0	1721	0	1721	0	1721	52	MALE	Current reformed smoker for < or = 15 years	4	YES	G3	Stage IVA	T2	N2b	0.243181	0.161717	1.42105	hyper-methylated	IFN-gamma Dominant (Immune C2)	Mesenchymal
TCGA-CQ-6225	-6.03959	low	geneclusterA	Oral Tongue	1	403	NA	403	1	180	65	MALE	Current reformed smoker for < or = 15 years	4	NO	G2	Stage III	T3	N0	0.531438	0.5326	4.34211	hypo-methylated	Wound Healing (Immune C1)	Atypical
TCGA-CQ-6227	4.6592	low	geneclusterC	Oral Cavity	1	129	1	129	1	129	77	MALE	Current reformed smoker for > 15 years	3	YES	G2	Stage IVA	T3	N2c	0.298803	0.174846	1.23684	hyper-methylated	IFN-gamma Dominant (Immune C2)	Mesenchymal
TCGA-CQ-6228	-21.0821	low	geneclusterA	Floor of mouth	1	456	NA	456	1	273	71	FEMALE	Current smoker	2	YES	G2	Stage IVA	T1	N2b	0.452206	0.426918	2.89474	hypo-methylated	IFN-gamma Dominant (Immune C2)	Classical
TCGA-CQ-6229	14.2886	high	geneclusterB	Oral Tongue	0	1179	0	1179	0	1179	61	MALE	Lifelong Non-smoker	1	NO	G2	Stage II	T2	N0	0.405268	0.155285	0.578947	hyper-methylated	IFN-gamma Dominant (Immune C2)	Basal
TCGA-CQ-7063	11.5283	low	geneclusterB	Hard Palate	0	2133	0	2133	1	1160	59	FEMALE	Current reformed smoker for > 15 years	3	YES	G1	Stage I	T1	NX	0.389071	0.143844	4.15789	NA	IFN-gamma Dominant (Immune C2)	Basal
TCGA-CQ-7065	9.00961	high	geneclusterB	Oral Tongue	0	1628	0	1628	1	230	40	MALE	Lifelong Non-smoker	1	NO	G2	Stage II	T2	N0	0.370774	0.32021	1.05263	hyper-methylated	IFN-gamma Dominant (Immune C2)	Basal
TCGA-CQ-7068	-1.3475	high	geneclusterC	Floor of mouth	0	1309	0	1309	1	1148	80	FEMALE	Lifelong Non-smoker	1	NO	G2	Stage II	T2	N0	0.427317	0.156629	3.28947	CpG island hyper-methylated	IFN-gamma Dominant (Immune C2)	Basal
TCGA-CQ-7069	5.15426	high	geneclusterC	Alveolar Ridge	0	1274	0	1274	0	1274	77	FEMALE	Lifelong Non-smoker	1	YES	G2	Stage II	T2	N0	0.265494	0.200135	2.65789	NA	IFN-gamma Dominant (Immune C2)	Basal
TCGA-CQ-7071	16.9122	high	geneclusterB	Oral Cavity	0	1311	0	1311	0	1311	76	FEMALE	Lifelong Non-smoker	1	YES	G2	Stage III	T2	N1	0.387695	0.228889	13.9474	NA	IFN-gamma Dominant (Immune C2)	Basal
TCGA-CQ-7072	-20.6722	high	geneclusterA	Floor of mouth	0	2359	0	2359	0	2359	51	MALE	Current smoker	2	YES	G3	Stage II	T2	N0	0.219007	0.269886	2.97368	NA	Wound Healing (Immune C1)	Mesenchymal
TCGA-CQ-A4C6	4.66706	low	geneclusterC	Buccal Mucosa	0	1353	0	1353	0	1353	63	MALE	Current reformed smoker for < or = 15 years	4	YES	G2	Stage II	T2	N0	0.369736	0.150189	3.10526	NA	IFN-gamma Dominant (Immune C2)	Basal
TCGA-CQ-A4C7	-3.37901	low	geneclusterC	Floor of mouth	1	353	NA	353	1	207	88	MALE	Current reformed smoker for > 15 years	3	YES	G3	Stage III	T3	N1	NA	NA	1.13158	NA	NA	Mesenchymal
TCGA-CQ-A4C9	-7.84213	high	geneclusterA	Floor of mouth	0	707	0	707	1	287	56	MALE	Current smoker	2	NO	G2	Stage III	T2	N1	0.469426	0.419757	2.18421	NA	IFN-gamma Dominant (Immune C2)	Atypical
TCGA-CQ-A4CB	-10.6804	high	geneclusterA	Floor of mouth	0	893	0	893	0	893	59	MALE	Current smoker	2	YES	G2	Stage III	T1	N1	0.421598	0.142501	2.31579	NA	IFN-gamma Dominant (Immune C2)	Mesenchymal
TCGA-CQ-A4CE	18.2208	high	geneclusterB	Oral Tongue	0	897	0	897	0	897	76	FEMALE	Lifelong Non-smoker	1	YES	G2	Stage II	T2	N0	0.457248	0.22486	1.5	NA	IFN-gamma Dominant (Immune C2)	Basal
TCGA-CQ-A4CG	-23.6651	low	geneclusterA	Buccal Mucosa	1	430	1	430	1	350	78	FEMALE	Current reformed smoker for < or = 15 years	4	YES	G2	Stage III	T3	N0	0.384016	0.215139	2.60526	NA	IFN-gamma Dominant (Immune C2)	Classical
TCGA-CQ-A4CH	3.31315	high	geneclusterC	Oral Tongue	1	379	1	379	1	210	58	MALE	Lifelong Non-smoker	1	YES	G2	Stage II	T2	N0	0.391365	0.137625	0.157895	NA	Wound Healing (Immune C1)	Basal
TCGA-CQ-A4CI	-31.6235	low	geneclusterA	Buccal Mucosa	0	950	0	950	1	517	73	MALE	Current reformed smoker for < or = 15 years	4	YES	G3	Stage III	T2	N1	0.521526	0.289695	3.34211	NA	Wound Healing (Immune C1)	Classical
TCGA-CR-6471	9.65571	high	geneclusterB	Oral Cavity	1	1202	1	1202	1	498	58	MALE	Current smoker	2	YES	G2	Stage IVA	T4a	N1	0.406172	0.138511	3.89474	hyper-methylated	IFN-gamma Dominant (Immune C2)	Basal
TCGA-CR-6484	3.80364	high	geneclusterC	Oral Cavity	0	354	0	354	0	354	67	FEMALE	Lifelong Non-smoker	1	NO	G2	Stage IVA	T4a	N2	0.385274	0.260364	6.02632	hyper-methylated	IFN-gamma Dominant (Immune C2)	Mesenchymal
TCGA-CR-6488	6.6773	high	geneclusterC	Oral Tongue	0	379	0	379	0	379	68	FEMALE	Lifelong Non-smoker	1	YES	G2	Stage II	T2	N0	0.256991	0.17431	0.789474	hyper-methylated	Wound Healing (Immune C1)	Mesenchymal
TCGA-CR-6491	8.77119	high	geneclusterB	Floor of mouth	0	693	0	693	1	499	60	MALE	Current smoker	2	YES	G2	Stage IVA	T4a	N2b	0.409621	0.174323	3.52632	CpG island hyper-methylated	IFN-gamma Dominant (Immune C2)	Basal
TCGA-CR-6492	7.46628	low	geneclusterB	Hard Palate	0	479	0	479	0	479	78	MALE	Current smoker	2	YES	G3	Stage III	T2	N1	0.387398	0.186118	0.5	hyper-methylated	IFN-gamma Dominant (Immune C2)	Atypical
TCGA-CR-6493	3.72847	low	geneclusterB	Oral Tongue	1	282	1	282	1	247	69	MALE	Current reformed smoker for > 15 years	3	YES	G2	Stage IVA	T3	N2b	0.494508	0.215411	0.973684	CpG island hyper-methylated	IFN-gamma Dominant (Immune C2)	Basal
TCGA-CR-7365	10.0787	high	geneclusterB	Oral Cavity	0	1191	0	1191	0	1191	60	MALE	Current smoker	2	YES	G2	Stage IVA	T4a	N0	0.355153	0.214997	5.34211	CpG island hyper-methylated	IFN-gamma Dominant (Immune C2)	Basal
TCGA-CR-7367	13.4192	high	geneclusterB	Oral Cavity	0	1440	0	1440	0	1440	52	MALE	Current smoker	2	YES	G1	Stage IVA	T4a	N1	0.354146	0.161432	4.52632	CpG island hyper-methylated	Wound Healing (Immune C1)	Mesenchymal
TCGA-CR-7368	1.37133	low	geneclusterC	Oral Cavity	0	1245	0	1245	0	1245	54	MALE	Current reformed smoker for < or = 15 years	4	YES	G2	Stage IVA	T4a	N1	0.470354	0.204348	5.31579	hyper-methylated	IFN-gamma Dominant (Immune C2)	Atypical
TCGA-CR-7369	0.301018	high	geneclusterC	Oral Cavity	1	1090	0	1090	0	1090	59	MALE	Current smoker	2	YES	G2	Stage IVA	T4a	N2b	0.414267	0.241137	2.18421	hyper-methylated	IFN-gamma Dominant (Immune C2)	Atypical
TCGA-CR-7372	10.5593	high	geneclusterB	Oral Tongue	0	759	0	759	0	759	45	MALE	Lifelong Non-smoker	1	YES	G1	Stage I	T1	N0	0.354245	0.240176	1.39474	hyper-methylated	IFN-gamma Dominant (Immune C2)	Basal
TCGA-CR-7373	-1.22534	low	geneclusterC	Oral Cavity	0	889	0	889	0	889	66	MALE	Current reformed smoker for > 15 years	3	NO	G2	Stage IVA	T4a	N1	0.465075	0.17919	3.34211	CpG island hyper-methylated	IFN-gamma Dominant (Immune C2)	Basal
TCGA-CR-7376	-3.03755	low	geneclusterC	Oral Cavity	0	972	0	972	0	972	83	MALE	Current reformed smoker for > 15 years	3	YES	G2	Stage III	T2	N1	0.23911	0.149624	0.578947	hyper-methylated	Wound Healing (Immune C1)	Mesenchymal
TCGA-CR-7377	3.70188	high	geneclusterC	Oral Cavity	1	279	NA	279	0	279	58	MALE	Current smoker	2	YES	G3	Stage IVA	T4a	N2c	0.316003	0.172494	2.60526	hyper-methylated	IFN-gamma Dominant (Immune C2)	Mesenchymal
TCGA-CR-7379	6.32374	low	geneclusterB	Oral Cavity	0	1036	0	1036	0	1036	78	FEMALE	Current reformed smoker for > 15 years	3	NO	G2	Stage IVA	T4a	N2b	0.436915	0.295924	3.81579	normal-like	Wound Healing (Immune C1)	Mesenchymal
TCGA-CR-7380	4.33719	high	geneclusterC	Oral Cavity	1	606	1	606	1	561	58	MALE	Lifelong Non-smoker	1	YES	G2	Stage IVB	T4b	N0	0.405426	0.211931	2.76316	CpG island hyper-methylated	IFN-gamma Dominant (Immune C2)	Basal
TCGA-CR-7382	-12.0315	high	geneclusterA	Oral Tongue	0	796	0	796	1	614	49	MALE	Lifelong Non-smoker	1	YES	G2	Stage IVA	T2	N2c	0.291688	0.168439	1.28947	hyper-methylated	IFN-gamma Dominant (Immune C2)	Mesenchymal
TCGA-CR-7386	4.98044	low	geneclusterC	Oral Cavity	0	1430	0	1430	1	1028	69	MALE	Current reformed smoker for > 15 years	3	YES	G1	Stage IVA	T4a	N2c	0.238368	0.195213	4.55263	hyper-methylated	IFN-gamma Dominant (Immune C2)	Mesenchymal
TCGA-CR-7390	0.219301	high	geneclusterC	Oral Tongue	0	1508	0	1508	0	1508	67	MALE	Current smoker	2	YES	G2	Stage IVA	T4a	N0	0.454298	0.210952	4.10526	normal-like	Wound Healing (Immune C1)	Classical
TCGA-CR-7391	13.0481	low	geneclusterB	Oral Tongue	0	913	0	913	0	913	36	FEMALE	Current reformed smoker for > 15 years	3	YES	G1	Stage I	T1	N0	0.308018	0.152458	0.0526316	normal-like	IFN-gamma Dominant (Immune C2)	Atypical
TCGA-CR-7392	7.3383	low	geneclusterB	Oral Tongue	0	1425	0	1425	0	1425	67	FEMALE	Current reformed smoker for > 15 years	3	NO	G1	Stage IVA	T3	N2b	0.305423	0.21763	0.157895	hyper-methylated	IFN-gamma Dominant (Immune C2)	Mesenchymal
TCGA-CR-7394	17.6907	low	geneclusterB	Oral Tongue	0	1346	0	1346	0	1346	70	MALE	Current smoker	2	NO	G2	Stage IVA	T4a	N0	0.34063	0.200417	2.05263	hyper-methylated	IFN-gamma Dominant (Immune C2)	Basal
TCGA-CR-7395	11.2655	low	geneclusterB	Oral Cavity	0	930	0	930	0	930	80	FEMALE	Current reformed smoker for > 15 years	3	YES	G2	Stage II	T2	N0	0.39105	0.202473	3.36842	hyper-methylated	IFN-gamma Dominant (Immune C2)	Basal
TCGA-CR-7397	7.80033	low	geneclusterC	Oral Tongue	0	754	0	754	0	754	44	MALE	Current reformed smoker for < or = 15 years	4	YES	G2	Stage IVA	T3	N2b	0.256486	0.188586	0.684211	normal-like	Wound Healing (Immune C1)	Mesenchymal
TCGA-CR-7401	6.15235	low	geneclusterC	Oral Tongue	0	1077	0	1077	0	1077	64	MALE	Current reformed smoker for < or = 15 years	4	YES	G2	Stage I	T1	N0	0.292565	0.152876	2.42105	hyper-methylated	IFN-gamma Dominant (Immune C2)	Mesenchymal
TCGA-CV-5436	-4.82133	low	geneclusterA	Floor of mouth	1	584	1	584	1	584	65	MALE	Current smoker	2	YES	G2	Stage IVA	T3	N2b	0.423293	0.197278	2.94737	hyper-methylated	IFN-gamma Dominant (Immune C2)	Basal
TCGA-CV-5442	11.1742	low	geneclusterB	Hard Palate	0	2327	0	2327	0	2327	76	FEMALE	Current reformed smoker for < or = 15 years	4	NO	G3	Stage IVA	T4a	N2b	0.545509	0.286338	8.07895	CpG island hyper-methylated	Wound Healing (Immune C1)	Basal
TCGA-CV-5966	-14.0064	low	geneclusterA	Oral Cavity	1	545	0	545	0	545	63	FEMALE	Current reformed smoker for < or = 15 years	4	YES	G3	Stage IVA	T4a	N1	0.516466	0.132666	3.15789	hyper-methylated	IFN-gamma Dominant (Immune C2)	Mesenchymal
TCGA-CV-5970	16.1994	low	geneclusterB	Oral Tongue	1	406	1	406	1	406	59	MALE	Current reformed smoker for < or = 15 years	4	YES	G2	Stage IVA	T4a	N2b	0.344088	0.167544	5.05263	hyper-methylated	IFN-gamma Dominant (Immune C2)	Basal
TCGA-CV-5971	-16.8177	low	geneclusterA	Oral Tongue	0	701	0	701	0	701	60	MALE	Current smoker	2	YES	G2	Stage IVA	T4a	N2a	0.238395	0.1344	0.0526316	hyper-methylated	Wound Healing (Immune C1)	Mesenchymal
TCGA-CV-5973	12.1145	high	geneclusterB	Oral Tongue	0	2641	0	2641	0	2641	62	FEMALE	Lifelong Non-smoker	1	NO	G3	Stage III	T3	N1	0.339634	0.258806	1.92105	CpG island hyper-methylated	IFN-gamma Dominant (Immune C2)	Basal
TCGA-CV-5976	-1.04898	low	geneclusterC	Oral Tongue	0	1478	0	1478	0	1478	50	MALE	Current reformed smoker for < or = 15 years	4	YES	G2	Stage IVA	T4a	N2b	0.353667	0.164094	2.39474	CpG island hyper-methylated	IFN-gamma Dominant (Immune C2)	Basal
TCGA-CV-5977	2.41329	low	geneclusterC	Oral Tongue	0	1840	0	1840	0	1840	66	MALE	Current reformed smoker for < or = 15 years	4	YES	G2	Stage IVA	T3	N2b	0.471749	0.198378	2.73684	CpG island hyper-methylated	IFN-gamma Dominant (Immune C2)	Basal
TCGA-CV-5979	-0.27331	high	geneclusterC	Oral Tongue	0	1315	0	1315	0	1315	26	MALE	Lifelong Non-smoker	1	YES	G2	Stage IVA	T2	N2b	0.339756	0.207321	0.710526	hyper-methylated	IFN-gamma Dominant (Immune C2)	Basal
TCGA-CV-6003	-5.4517	low	geneclusterA	Oral Tongue	0	1665	0	1665	0	1665	50	FEMALE	Lifelong Non-smoker	1	YES	G2	Stage III	T2	N1	0.478481	0.224492	2.81579	hyper-methylated	IFN-gamma Dominant (Immune C2)	Basal
TCGA-CV-6433	-16.981	high	geneclusterA	Oral Tongue	0	641	0	641	0	641	57	MALE	Current smoker	2	YES	G3	Stage II	T2	N0	0.501383	0.161638	1.36842	hyper-methylated	IFN-gamma Dominant (Immune C2)	Atypical
TCGA-CV-6436	14.2323	low	geneclusterB	Oral Tongue	0	1899	0	1899	0	1899	62	MALE	Current reformed smoker for > 15 years	3	NO	G1	Stage IVA	T4a	N0	0.487194	0.173737	2.52632	hyper-methylated	IFN-gamma Dominant (Immune C2)	Basal
TCGA-CV-6441	-15.5873	low	geneclusterA	Oral Tongue	1	292	1	292	1	95	60	MALE	Current reformed smoker for < or = 15 years	4	YES	G3	Stage III	T3	N0	0.460132	0.212698	6.92105	CpG island hyper-methylated	IFN-gamma Dominant (Immune C2)	Atypical
TCGA-CV-6933	-12.3782	low	geneclusterA	Oral Tongue	1	2741	0	2741	0	2741	53	MALE	Current reformed smoker for < or = 15 years	4	YES	G2	Stage III	T3	N1	0.400037	0.25517	3.13158	normal-like	Wound Healing (Immune C1)	Classical
TCGA-CV-6934	-9.76352	high	geneclusterA	Oral Tongue	1	65	1	65	1	65	66	FEMALE	Current smoker	2	NO	G2	Stage IVA	T3	N2b	0.19557	0.220705	2.55263	hyper-methylated	IFN-gamma Dominant (Immune C2)	Mesenchymal
TCGA-CV-6936	-2.79889	low	geneclusterC	Floor of mouth	1	166	1	166	1	157	68	MALE	Current smoker	2	YES	G2	Stage IVA	T4a	N2c	0.479814	0.28511	7.15789	CpG island hyper-methylated	IFN-gamma Dominant (Immune C2)	Classical
TCGA-CV-6937	-6.30522	low	geneclusterA	Oral Cavity	1	624	0	624	0	624	71	MALE	Current reformed smoker for < or = 15 years	4	NO	G2	Stage II	T2	N0	0.358074	0.210452	3.15789	normal-like	Wound Healing (Immune C1)	Mesenchymal
TCGA-CV-6938	1.75732	low	geneclusterC	Oral Cavity	1	144	0	144	0	144	87	MALE	Current reformed smoker for > 15 years	3	NO	G1	Stage II	T2	NX	0.460125	0.1527	2.68421	hyper-methylated	IFN-gamma Dominant (Immune C2)	Basal
TCGA-CV-6939	-15.771	low	geneclusterA	Oral Tongue	1	666	1	666	1	666	60	MALE	Lifelong Non-smoker	1	NO	G3	Stage IVA	T4a	N2b	0.396408	0.217028	0.973684	normal-like	Wound Healing (Immune C1)	Atypical
TCGA-CV-6940	-13.1053	low	geneclusterA	Buccal Mucosa	1	804	0	804	0	804	80	FEMALE	Current smoker	2	NO	G2	Stage III	T2	N1	0.407239	0.201669	3.86842	hyper-methylated	Wound Healing (Immune C1)	Classical
TCGA-CV-6941	-5.55097	high	geneclusterA	Oral Tongue	1	342	0	342	0	342	51	MALE	Current smoker	2	YES	G2	Stage III	T3	N0	0.393455	0.384132	4.55263	hypo-methylated	IFN-gamma Dominant (Immune C2)	Classical
TCGA-CV-6942	-9.06078	high	geneclusterA	Oral Cavity	0	4282	0	4282	0	4282	73	FEMALE	Lifelong Non-smoker	1	NO	G3	Stage II	T2	NX	0.383893	0.171518	6.78947	CpG island hyper-methylated	IFN-gamma Dominant (Immune C2)	Mesenchymal
TCGA-CV-6945	1.15227	low	geneclusterC	Oral Tongue	1	366	1	366	1	366	41	MALE	Current smoker	2	YES	G2	Stage IVA	T4a	N2	0.365511	0.159519	4.26316	normal-like	IFN-gamma Dominant (Immune C2)	Classical
TCGA-CV-6948	-20.8289	low	geneclusterA	Floor of mouth	1	1289	0	1289	0	1289	79	FEMALE	Current smoker	2	NO	G2	Stage IVB	T4a	N3	0.529834	0.211043	6.02632	normal-like	Wound Healing (Immune C1)	Atypical
TCGA-CV-6951	-17.1014	low	geneclusterA	Oral Tongue	1	915	1	915	1	915	57	MALE	Current reformed smoker for < or = 15 years	4	YES	G2	Stage IVA	T4a	N2c	0.37825	0.263675	3.97368	normal-like	IFN-gamma Dominant (Immune C2)	Classical
TCGA-CV-6952	15.4852	low	geneclusterB	Oral Tongue	1	185	0	185	0	185	65	FEMALE	Current reformed smoker for < or = 15 years	4	YES	G1	Stage IVA	T3	N2b	0.384416	0.166274	5.15789	CpG island hyper-methylated	IFN-gamma Dominant (Immune C2)	Basal
TCGA-CV-6953	16.3619	high	geneclusterB	Floor of mouth	1	1641	1	1641	1	1521	80	FEMALE	Lifelong Non-smoker	1	NO	G1	Stage III	T3	N0	0.4167	0.178009	3.55263	CpG island hyper-methylated	Wound Healing (Immune C1)	Basal
TCGA-CV-6954	9.4048	low	geneclusterB	Oral Tongue	1	2002	0	2002	0	2002	59	MALE	Current reformed smoker for > 15 years	3	YES	G2	Stage IVA	T4a	NX	0.409537	0.329671	3	hypo-methylated	IFN-gamma Dominant (Immune C2)	Basal
TCGA-CV-6955	7.22536	low	geneclusterC	Oral Cavity	1	334	1	334	1	334	74	FEMALE	Lifelong Non-smoker	1	NO	G3	Stage II	T2	NX	0.463996	0.151034	2.15789	hyper-methylated	IFN-gamma Dominant (Immune C2)	Atypical
TCGA-CV-6956	4.92959	high	geneclusterC	Oral Tongue	1	217	1	217	1	217	67	MALE	Current smoker	2	YES	G2	Stage III	T3	N1	0.464317	0.364452	6.15789	hypo-methylated	IFN-gamma Dominant (Immune C2)	Basal
TCGA-CV-6959	1.6774	low	geneclusterC	Oral Tongue	1	256	1	256	1	103	48	MALE	Lifelong Non-smoker	1	YES	G2	Stage III	T3	N0	0.3748	0.210665	1.73684	CpG island hyper-methylated	IFN-gamma Dominant (Immune C2)	Basal
TCGA-CV-6960	-8.70107	low	geneclusterA	Oral Cavity	1	862	0	862	0	862	49	MALE	Current reformed smoker for < or = 15 years	4	YES	G3	Stage III	T3	N0	0.427185	0.255059	5.63158	hypo-methylated	Wound Healing (Immune C1)	Classical
TCGA-CV-6961	-7.60876	low	geneclusterA	Oral Tongue	1	76	1	76	1	76	61	MALE	Current reformed smoker for < or = 15 years	4	YES	G3	Stage II	T2	N0	0.352983	0.165818	15.7368	normal-like	Wound Healing (Immune C1)	Mesenchymal
TCGA-CV-7090	-1.93228	low	geneclusterC	Oral Cavity	0	5252	0	5252	0	5252	39	MALE	Current reformed smoker for < or = 15 years	4	NO	G2	Stage II	T2	NX	0.35408	0.203543	1.34211	hyper-methylated	IFN-gamma Dominant (Immune C2)	Mesenchymal
TCGA-CV-7091	2.60984	low	geneclusterC	Oral Cavity	0	3381	0	3381	0	3381	54	MALE	Current reformed smoker for < or = 15 years	4	YES	G3	Stage I	T1	N0	0.423574	0.342803	3.76316	hypo-methylated	IFN-gamma Dominant (Immune C2)	Basal
TCGA-CV-7095	4.22585	low	geneclusterC	Oral Cavity	1	572	0	572	0	572	87	FEMALE	Current reformed smoker for > 15 years	3	NO	G2	Stage II	T2	NX	0.412836	0.197501	7	CpG island hyper-methylated	IFN-gamma Dominant (Immune C2)	Basal
TCGA-CV-7097	-2.15812	low	geneclusterC	Oral Cavity	1	385	1	385	1	385	53	MALE	Current reformed smoker for < or = 15 years	4	YES	G3	Stage II	T2	NX	0.438082	0.0973214	2.36842	CpG island hyper-methylated	IFN-gamma Dominant (Immune C2)	Mesenchymal
TCGA-CV-7099	-3.08111	low	geneclusterA	Oral Cavity	1	243	0	243	0	243	85	FEMALE	Current reformed smoker for > 15 years	3	NO	G2	Stage II	T2	NX	0.46486	0.182402	8.13158	CpG island hyper-methylated	IFN-gamma Dominant (Immune C2)	Basal
TCGA-CV-7100	-17.8443	low	geneclusterA	Oral Cavity	1	274	1	274	1	274	66	MALE	Current reformed smoker for > 15 years	3	NO	G3	Stage III	T2	N1	0.437537	0.183557	0.631579	normal-like	IFN-gamma Dominant (Immune C2)	Mesenchymal
TCGA-CV-7102	-8.6347	low	geneclusterA	Floor of mouth	1	56	NA	56	0	56	76	FEMALE	Current reformed smoker for < or = 15 years	4	YES	G3	Stage IVA	T3	N2	0.380335	0.178319	4.28947	hyper-methylated	Wound Healing (Immune C1)	Mesenchymal
TCGA-CV-7103	-19.0318	low	geneclusterA	Oral Tongue	1	1591	1	1591	1	1591	49	MALE	Current smoker	2	YES	G2	Stage IVA	T2	N2b	0.253101	0.311342	1.23684	normal-like	Wound Healing (Immune C1)	Classical
TCGA-CV-7104	2.69674	high	geneclusterC	Oral Tongue	1	393	0	393	0	393	61	FEMALE	Lifelong Non-smoker	1	NO	G2	Stage IVA	T2	N2b	0.31815	0.199543	3.13158	hyper-methylated	IFN-gamma Dominant (Immune C2)	Mesenchymal
TCGA-CV-7178	-9.24059	low	geneclusterA	Oral Cavity	1	2166	1	2166	1	2166	64	FEMALE	Current reformed smoker for > 15 years	3	YES	G3	Stage IVA	T4a	N2	0.402489	0.204554	3.57895	hyper-methylated	IFN-gamma Dominant (Immune C2)	Mesenchymal
TCGA-CV-7180	11.2033	low	geneclusterB	Oral Tongue	1	327	1	327	1	327	34	MALE	Current reformed smoker for > 15 years	3	YES	G2	Stage II	T2	NX	0.48056	0.213947	1.5	hyper-methylated	IFN-gamma Dominant (Immune C2)	Basal
TCGA-CV-7183	21.3788	low	geneclusterB	Oral Cavity	0	3981	0	3981	0	3981	53	MALE	Current reformed smoker for > 15 years	3	NO	G1	Stage II	T2	N0	0.380884	0.210244	1.89474	CpG island hyper-methylated	IFN-gamma Dominant (Immune C2)	Basal
TCGA-CV-7235	-14.439	low	geneclusterA	Floor of mouth	0	2347	0	2347	0	2347	67	MALE	Current reformed smoker for > 15 years	3	YES	G3	Stage II	T2	N0	0.346063	0.196094	4.05263	normal-like	IFN-gamma Dominant (Immune C2)	Mesenchymal
TCGA-CV-7236	-5.4453	low	geneclusterA	Oral Tongue	1	144	0	144	0	144	77	FEMALE	Current reformed smoker for > 15 years	3	NO	G3	Stage IVA	T3	N2c	0.336949	0.194992	1.10526	hyper-methylated	IFN-gamma Dominant (Immune C2)	Mesenchymal
TCGA-CV-7238	3.0451	high	geneclusterC	Oral Tongue	0	2727	0	2727	0	2727	69	FEMALE	Lifelong Non-smoker	1	NO	G2	Stage II	T2	N0	0.324249	0.168014	1.05263	hyper-methylated	IFN-gamma Dominant (Immune C2)	Mesenchymal
TCGA-CV-7252	1.93718	low	geneclusterC	Oral Cavity	1	151	1	151	1	151	62	FEMALE	Lifelong Non-smoker	1	NO	G2	Stage IVA	T4a	N0	0.397229	0.201914	7.15789	CpG island hyper-methylated	IFN-gamma Dominant (Immune C2)	Basal
TCGA-CV-7253	-5.36762	low	geneclusterA	Oral Cavity	1	361	1	361	1	361	58	MALE	Lifelong Non-smoker	1	NO	G2	Stage IVA	T4a	N0	0.478062	0.401265	5.07895	hypo-methylated	Wound Healing (Immune C1)	Classical
TCGA-CV-7254	-29.8251	low	geneclusterA	Oral Cavity	1	1459	1	1459	1	1459	55	MALE	Current reformed smoker for < or = 15 years	4	YES	G3	Stage II	T2	NX	0.347225	0.15127	7.28947	normal-like	Wound Healing (Immune C1)	Mesenchymal
TCGA-CV-7255	6.39559	high	geneclusterB	Oral Tongue	1	64	1	64	1	64	32	FEMALE	Lifelong Non-smoker	1	YES	G2	Stage IVA	T4a	N0	0.36831	0.321877	3.15789	hyper-methylated	IFN-gamma Dominant (Immune C2)	Basal
TCGA-CV-7263	-0.982725	low	geneclusterC	Oral Cavity	1	560	1	560	1	560	64	MALE	Current reformed smoker for > 15 years	3	NO	G1	Stage II	T2	NX	0.416236	0.331049	3.44737	CpG island hyper-methylated	Wound Healing (Immune C1)	Mesenchymal
TCGA-CV-7407	-21.349	low	geneclusterA	Floor of mouth	1	1081	NA	1081	0	1081	67	FEMALE	Lifelong Non-smoker	1	NO	G2	Stage II	T2	NX	0.418971	0.127285	3.10526	normal-like	IFN-gamma Dominant (Immune C2)	Classical
TCGA-CV-7411	18.2512	low	geneclusterB	Oral Cavity	1	2717	NA	2717	0	2717	64	FEMALE	Current smoker	2	NO	G1	Stage IVA	T4a	N0	0.319305	0.194798	3.02632	hyper-methylated	IFN-gamma Dominant (Immune C2)	Basal
TCGA-CV-7413	8.74929	low	geneclusterB	Oral Cavity	1	294	NA	294	0	294	74	FEMALE	Current smoker	2	NO	G2	Stage II	T2	N0	0.317148	0.25308	2.21053	hyper-methylated	IFN-gamma Dominant (Immune C2)	Mesenchymal
TCGA-CV-7414	-13.6298	low	geneclusterA	Oral Cavity	1	14	NA	14	0	14	78	MALE	Current reformed smoker for > 15 years	3	NO	G2	Stage IVA	T4a	N2b	0.364015	0.24501	6.5	hyper-methylated	IFN-gamma Dominant (Immune C2)	Atypical
TCGA-CV-7416	-9.3439	low	geneclusterA	Oral Cavity	1	763	NA	763	0	763	29	FEMALE	Lifelong Non-smoker	1	NO	GX	Stage IVA	T4a	N2c	0.352114	0.26413	2.07895	hyper-methylated	IFN-gamma Dominant (Immune C2)	Mesenchymal
TCGA-CV-7423	12.0992	low	geneclusterB	Oral Cavity	1	3059	NA	3059	0	3059	65	MALE	Current reformed smoker for > 15 years	3	NO	G1	Stage II	T2	NX	0.385719	0.221202	1.89474	hyper-methylated	IFN-gamma Dominant (Immune C2)	Basal
TCGA-CV-7425	17.3958	low	geneclusterB	Oral Cavity	1	1718	1	1718	1	1718	77	FEMALE	Lifelong Non-smoker	1	NO	G1	Stage III	T3	NX	0.458774	0.147209	3.10526	NA	IFN-gamma Dominant (Immune C2)	Basal
TCGA-CV-7427	14.368	low	geneclusterB	Oral Cavity	1	4760	0	4760	1	3282	73	FEMALE	Current reformed smoker for > 15 years	3	YES	G1	Stage II	T2	NX	0.434153	0.17334	12.6316	CpG island hyper-methylated	IFN-gamma Dominant (Immune C2)	Basal
TCGA-CV-7429	-25.5153	low	geneclusterA	Oral Cavity	1	107	1	107	1	107	55	MALE	Current reformed smoker for < or = 15 years	4	YES	G3	Stage IVA	T4a	N2b	0.419183	0.191625	1.55263	normal-like	IFN-gamma Dominant (Immune C2)	Mesenchymal
TCGA-CV-7432	-6.88948	low	geneclusterA	Oral Cavity	1	2570	1	2570	1	2570	79	MALE	Current reformed smoker for < or = 15 years	4	NO	G1	Stage II	T2	N0	0.519984	0.196805	5	CpG island hyper-methylated	IFN-gamma Dominant (Immune C2)	Basal
TCGA-CV-7434	0.841861	low	geneclusterC	Oral Cavity	1	218	0	218	0	218	64	MALE	Current reformed smoker for < or = 15 years	4	YES	G2	Stage IVA	T4a	N1	0.463242	0.113428	2.86842	CpG island hyper-methylated	IFN-gamma Dominant (Immune C2)	Basal
TCGA-CV-7435	-6.49806	high	geneclusterA	Oral Cavity	1	4680	0	4680	0	4680	57	FEMALE	Current smoker	2	NO	G2	Stage IVA	T3	N2b	0.352047	0.326546	2.36842	hypo-methylated	IFN-gamma Dominant (Immune C2)	Mesenchymal
TCGA-CV-7438	-5.20143	low	geneclusterA	Oral Tongue	1	194	1	194	1	194	87	FEMALE	Lifelong Non-smoker	1	NO	G3	Stage I	T1	NX	0.348537	0.175414	2.57895	hyper-methylated	IFN-gamma Dominant (Immune C2)	Mesenchymal
TCGA-CV-A45O	27.9666	low	geneclusterB	Alveolar Ridge	0	851	0	851	0	851	57	MALE	Current reformed smoker for > 15 years	3	NO	G2	Stage IVA	T4a	NX	0.342053	0.147776	3.18421	NA	Lymphocyte Depleted (Immune C4)	Basal
TCGA-CV-A45P	19.4051	low	geneclusterB	Oral Tongue	0	639	0	639	1	639	82	FEMALE	Lifelong Non-smoker	1	NO	G2	Stage I	T1	N0	0.408089	0.177355	4.36842	NA	IFN-gamma Dominant (Immune C2)	Basal
TCGA-CV-A45Q	12.2257	low	geneclusterB	Oral Cavity	1	5152	0	5152	0	5152	69	FEMALE	Current reformed smoker for > 15 years	3	NO	G1	Stage I	T1	N0	0.494471	0.151606	8.71053	NA	IFN-gamma Dominant (Immune C2)	Basal
TCGA-CV-A45R	2.59813	low	geneclusterC	Oral Tongue	0	5480	0	5480	0	5480	46	MALE	Current reformed smoker for < or = 15 years	4	YES	G1	Stage III	T2	N1	0.294237	0.240436	2.57895	NA	IFN-gamma Dominant (Immune C2)	Atypical
TCGA-CV-A45T	10.688	low	geneclusterB	Oral Tongue	1	4856	0	4856	0	4856	64	FEMALE	Current reformed smoker for < or = 15 years	4	YES	G3	Stage I	T1	N0	0.404339	0.163304	0.157895	NA	IFN-gamma Dominant (Immune C2)	Atypical
TCGA-CV-A45U	-8.48175	low	geneclusterA	Oral Cavity	1	1079	1	1079	1	1064	59	MALE	Current smoker	2	YES	G1	Stage IVA	T4	N2b	0.416335	0.221567	5.23684	NA	IFN-gamma Dominant (Immune C2)	Classical
TCGA-CV-A45V	14.151	low	geneclusterB	Oral Cavity	1	32	NA	32	0	32	87	FEMALE	Lifelong Non-smoker	1	NO	G1	Stage IVA	T4	N0	0.38039	0.243989	3.31579	NA	IFN-gamma Dominant (Immune C2)	Atypical
TCGA-CV-A45X	17.4793	high	geneclusterB	Floor of mouth	1	198	0	198	0	198	47	MALE	Current smoker	2	YES	G2	Stage IVA	T2	N2b	0.414023	0.193372	2.86842	NA	IFN-gamma Dominant (Immune C2)	Basal
TCGA-CV-A463	15.0578	high	geneclusterB	Floor of mouth	1	23	0	23	0	23	82	FEMALE	Lifelong Non-smoker	1	NO	G2	Stage IVA	T4a	N0	0.451587	0.158613	6.73684	NA	IFN-gamma Dominant (Immune C2)	Basal
TCGA-CV-A464	-4.33971	low	geneclusterA	Buccal Mucosa	0	1722	0	1722	1	28	48	MALE	Current reformed smoker for < or = 15 years	4	YES	G2	Stage III	T3	N0	0.311799	0.173975	0.684211	NA	IFN-gamma Dominant (Immune C2)	Mesenchymal
TCGA-CV-A465	16.4021	high	geneclusterB	Oral Tongue	1	215	0	215	0	215	24	MALE	Lifelong Non-smoker	1	NO	G1	Stage III	T3	N0	0.439027	0.244159	0.947368	NA	IFN-gamma Dominant (Immune C2)	Basal
TCGA-CV-A468	4.54721	high	geneclusterC	Lip	1	464	0	464	0	464	42	MALE	Current smoker	2	YES	G2	Stage IVA	T4a	N2a	0.334822	0.166207	1.78947	NA	IFN-gamma Dominant (Immune C2)	Mesenchymal
TCGA-CV-A6JD	-11.7863	low	geneclusterA	Floor of mouth	1	182	0	182	0	182	82	FEMALE	Current reformed smoker for > 15 years	3	NO	G3	Stage IVA	T4a	N2a	0.299954	0.172383	2.84211	NA	IFN-gamma Dominant (Immune C2)	Mesenchymal
TCGA-CV-A6JE	-3.83578	low	geneclusterC	Oral Cavity	0	1075	0	1075	0	1075	78	MALE	Current reformed smoker for < or = 15 years	4	YES	G2	Stage IVA	T4a	N2a	0.435547	0.315998	3.94737	NA	IFN-gamma Dominant (Immune C2)	Mesenchymal
TCGA-CV-A6JN	6.2733	high	geneclusterB	Oral Cavity	0	906	0	906	0	906	53	MALE	Current smoker	2	YES	G1	Stage IVA	T4a	N2a	0.460486	0.202248	2.42105	NA	IFN-gamma Dominant (Immune C2)	Basal
TCGA-CV-A6JT	8.09846	high	geneclusterC	Oral Tongue	0	852	0	852	0	852	65	MALE	Lifelong Non-smoker	1	NO	G2	Stage II	T2	N0	0.2762	0.193654	1.55263	NA	IFN-gamma Dominant (Immune C2)	Mesenchymal
TCGA-CV-A6JU	-17.4734	high	geneclusterA	Oral Tongue	0	110	0	110	0	110	61	FEMALE	Current smoker	2	YES	G2	Stage IVB	T4b	N0	0.450513	0.280046	3.76316	NA	IFN-gamma Dominant (Immune C2)	Mesenchymal
TCGA-CV-A6JY	18.6007	high	geneclusterB	Oral Cavity	0	646	0	646	0	646	69	MALE	Current smoker	2	YES	G1	Stage IVA	T4a	N0	0.501441	0.255843	1.94737	NA	Wound Healing (Immune C1)	Basal
TCGA-CV-A6JZ	-4.51969	low	geneclusterC	Oral Cavity	0	714	0	714	1	393	68	MALE	Current smoker	2	YES	G2	Stage II	T2	N0	0.443363	0.160716	3.13158	NA	IFN-gamma Dominant (Immune C2)	Mesenchymal
TCGA-CV-A6K2	2.2274	low	geneclusterC	Oral Cavity	1	317	1	317	1	134	79	MALE	Current reformed smoker for > 15 years	3	YES	G1	Stage IVA	T4	N0	0.386146	0.197146	19.0526	NA	IFN-gamma Dominant (Immune C2)	Basal
TCGA-CX-7082	-15.854	low	geneclusterA	Oral Cavity	1	11	0	11	0	11	82	MALE	Current reformed smoker for < or = 15 years	4	YES	G2	Stage IVA	T2	N2b	NA	NA	3.05263	normal-like	NA	Classical
TCGA-CX-7085	15.8445	low	geneclusterB	Oral Tongue	0	321	0	321	1	92	77	FEMALE	Current reformed smoker for > 15 years	3	YES	G2	Stage I	T1	N0	0.237857	0.176198	1.47368	hyper-methylated	Wound Healing (Immune C1)	Mesenchymal
TCGA-CX-7086	6.815	high	geneclusterB	Floor of mouth	0	573	0	573	0	573	53	MALE	Current smoker	2	YES	G2	Stage III	T3	N1	0.540412	0.364469	6.39474	hypo-methylated	IFN-gamma Dominant (Immune C2)	Atypical
TCGA-CX-7219	4.69488	high	geneclusterC	Floor of mouth	0	1045	0	1045	0	1045	47	MALE	Current smoker	2	YES	G2	Stage IVA	T4a	N2c	0.383634	0.170792	3.31579	normal-like	IFN-gamma Dominant (Immune C2)	Mesenchymal
TCGA-CX-A4AQ	-16.839	low	geneclusterA	Floor of mouth	0	1555	0	1555	0	1555	56	MALE	Current reformed smoker for < or = 15 years	4	YES	G3	Stage IVA	T2	N2b	0.342042	0.147378	3.18421	NA	IFN-gamma Dominant (Immune C2)	Mesenchymal
TCGA-D6-6515	0.78502	high	geneclusterC	Oral Tongue	1	403	0	403	1	195	82	FEMALE	Lifelong Non-smoker	1	NO	G3	Stage II	T2	N0	0.324327	0.141873	0.763158	hyper-methylated	IFN-gamma Dominant (Immune C2)	Mesenchymal
TCGA-D6-6516	11.5567	low	geneclusterB	Lip	0	773	0	773	0	773	69	MALE	Current reformed smoker for < or = 15 years	4	NO	G2	Stage I	T1	N0	0.474805	0.155684	60.7105	hyper-methylated	IFN-gamma Dominant (Immune C2)	Basal
TCGA-D6-6823	-2.67746	high	geneclusterC	Oral Tongue	0	701	0	701	0	701	50	MALE	Current smoker	2	YES	G2	Stage II	T2	N0	0.562853	0.269386	3.02632	hypo-methylated	IFN-gamma Dominant (Immune C2)	Classical
TCGA-D6-6825	10.0021	low	geneclusterB	Oral Tongue	0	491	0	491	0	491	73	MALE	Current reformed smoker for < or = 15 years	4	YES	G2	Stage I	T1	N0	0.402182	0.180392	2.15789	hyper-methylated	IFN-gamma Dominant (Immune C2)	Basal
TCGA-D6-6827	-8.54043	high	geneclusterA	Lip	0	568	0	568	0	568	55	FEMALE	Current smoker	2	NO	G3	Stage I	T1	N0	0.453546	0.140157	0.368421	NA	Wound Healing (Immune C1)	Atypical
TCGA-D6-8569	1.20596	low	geneclusterC	Oral Tongue	0	770	0	770	0	770	52	MALE	Current reformed smoker for < or = 15 years	4	NO	G2	Stage II	T2	N0	0.422283	0.180333	4.02632	NA	IFN-gamma Dominant (Immune C2)	Basal
TCGA-D6-A4Z9	6.07349	low	geneclusterB	Oral Tongue	0	539	0	539	0	539	59	MALE	Current reformed smoker for > 15 years	3	NO	G2	Stage IVA	T2	N2	0.447263	0.141708	2.89474	NA	IFN-gamma Dominant (Immune C2)	Basal
TCGA-D6-A4ZB	2.6027	high	geneclusterC	Oral Tongue	0	376	0	376	0	376	61	MALE	Current smoker	2	NO	G2	Stage III	T3	N0	0.352276	0.168764	2.47368	NA	IFN-gamma Dominant (Immune C2)	Classical
TCGA-D6-A6EM	-7.96884	high	geneclusterA	Oral Tongue	0	232	0	232	1	232	65	FEMALE	Lifelong Non-smoker	1	NO	G2	Stage III	T2	N1	0.496013	0.182155	2.71053	NA	IFN-gamma Dominant (Immune C2)	Mesenchymal
TCGA-D6-A6EN	-8.04544	low	geneclusterA	Buccal Mucosa	0	687	0	687	0	687	71	MALE	Current Reformed Smoker, Duration Not Specified	5	NO	G3	Stage III	T2	N1	0.484337	0.202207	3	NA	IFN-gamma Dominant (Immune C2)	Mesenchymal
TCGA-D6-A6EO	-9.11457	low	geneclusterA	Floor of mouth	0	759	0	759	0	759	44	MALE	Current Reformed Smoker, Duration Not Specified	5	NO	G2	Stage IVA	T4a	N0	0.555474	0.409568	2.63158	NA	IFN-gamma Dominant (Immune C2)	Classical
TCGA-DQ-5624	5.32553	high	geneclusterC	Oral Tongue	0	1778	0	1778	0	1778	43	FEMALE	Lifelong Non-smoker	1	NO	G2	Stage IVA	TX	NX	0.250625	0.13676	1.84211	hyper-methylated	IFN-gamma Dominant (Immune C2)	Basal
TCGA-DQ-5625	2.90134	high	geneclusterC	Oral Tongue	1	1133	0	1133	1	1058	52	FEMALE	Current smoker	2	YES	G2	Stage IVA	TX	NX	0.346536	0.140623	5.47368	hyper-methylated	IFN-gamma Dominant (Immune C2)	Basal
TCGA-DQ-5630	1.6399	low	geneclusterC	Oral Tongue	0	1030	0	1030	0	1030	73	MALE	Current reformed smoker for > 15 years	3	YES	G2	Stage IVA	TX	NX	0.261485	0.148878	1.42105	hyper-methylated	IFN-gamma Dominant (Immune C2)	Mesenchymal
TCGA-DQ-5631	-10.0839	low	geneclusterA	Oral Tongue	1	548	1	548	1	447	52	MALE	Current reformed smoker for < or = 15 years	4	YES	G3	Stage IVA	TX	NX	0.374493	0.211299	2.76316	CpG island hyper-methylated	Wound Healing (Immune C1)	Mesenchymal
TCGA-DQ-7588	-6.70417	low	geneclusterA	Buccal Mucosa	1	427	1	427	1	79	66	MALE	Current reformed smoker for < or = 15 years	4	YES	G3	Stage IVA	TX	NX	0.549617	0.264147	3.05263	normal-like	Wound Healing (Immune C1)	Basal
TCGA-DQ-7592	3.59142	high	geneclusterC	Oral Tongue	0	1143	0	1143	0	1143	57	MALE	Current smoker	2	YES	G2	Stage IVA	TX	NX	0.405889	0.196783	2.18421	hyper-methylated	IFN-gamma Dominant (Immune C2)	Basal
TCGA-F7-8489	-5.24266	high	geneclusterA	Floor of mouth	0	658	0	658	0	658	48	MALE	Current smoker	2	NO	G1	Stage II	T2	N0	0.312804	0.167279	2.73684	NA	IFN-gamma Dominant (Immune C2)	Mesenchymal
TCGA-F7-A50G	18.2358	high	geneclusterB	Oral Tongue	0	616	0	616	0	616	66	MALE	Current smoker	2	NO	G1	Stage III	T3	N1	0.360225	0.185717	2.81579	NA	IFN-gamma Dominant (Immune C2)	Basal
TCGA-F7-A50J	9.7162	low	geneclusterB	Oral Tongue	0	947	0	947	0	947	67	FEMALE	Current reformed smoker for < or = 15 years	4	YES	G2	Stage III	T3	N0	0.386518	0.239068	4	NA	IFN-gamma Dominant (Immune C2)	Basal
TCGA-F7-A61S	7.07582	low	geneclusterB	Oral Tongue	0	576	0	576	1	213	62	MALE	Current reformed smoker for < or = 15 years	4	YES	G1	Stage III	T3	N0	0.428021	0.166122	3.21053	NA	IFN-gamma Dominant (Immune C2)	Basal
TCGA-F7-A61W	-0.40639	low	geneclusterC	Oral Tongue	0	14	0	14	0	14	51	MALE	Current smoker	2	YES	G2	Stage IVA	T2	N2b	0.469696	0.295516	1.89474	NA	IFN-gamma Dominant (Immune C2)	Basal
TCGA-F7-A624	-23.2836	high	geneclusterA	Buccal Mucosa	0	378	0	378	0	378	73	MALE	Lifelong Non-smoker	1	YES	G3	Stage II	T2	NX	0.541355	0.153253	95.8684	NA	IFN-gamma Dominant (Immune C2)	Mesenchymal
TCGA-H7-7774	8.0343	low	geneclusterC	Oral Cavity	0	407	0	407	1	252	75	FEMALE	Current reformed smoker for < or = 15 years	4	YES	G2	Stage IVA	T4a	N0	0.443669	0.165092	3.52632	CpG island hyper-methylated	IFN-gamma Dominant (Immune C2)	Atypical
TCGA-H7-8501	-6.17534	high	geneclusterA	Buccal Mucosa	0	461	0	461	0	461	54	MALE	Current smoker	2	YES	GX	Stage IVA	T4a	N1	0.46909	0.169093	4.39474	NA	IFN-gamma Dominant (Immune C2)	Mesenchymal
TCGA-H7-A6C4	15.0339	low	geneclusterB	Oral Tongue	0	414	0	414	1	235	35	FEMALE	Current smoker	2	YES	G2	Stage IVA	T2	N2b	0.328006	0.199643	0.842105	NA	IFN-gamma Dominant (Immune C2)	Basal
TCGA-HD-7831	-6.8179	high	geneclusterA	Oral Tongue	0	667	0	667	1	667	74	MALE	Lifelong Non-smoker	1	YES	G2	Stage IVA	T2	N2	0.152519	0.188995	1.02632	normal-like	Wound Healing (Immune C1)	Mesenchymal
TCGA-HD-7832	-0.673203	high	geneclusterC	Floor of mouth	0	836	0	836	0	836	52	MALE	Current smoker	2	YES	G2	Stage IVA	T4a	N0	0.536126	0.17392	3.10526	CpG island hyper-methylated	IFN-gamma Dominant (Immune C2)	Basal
TCGA-HD-8634	15.7557	high	geneclusterB	Oral Tongue	1	385	0	385	0	385	51	FEMALE	Current smoker	2	YES	G2	Stage I	T1	N0	0.435076	0.150146	1.39474	NA	IFN-gamma Dominant (Immune C2)	Basal
TCGA-HD-8635	-0.536124	high	geneclusterC	Oral Tongue	0	695	0	695	0	695	61	FEMALE	Current smoker	2	YES	G2	Stage III	T1	N1	0.327593	0.172938	6.34211	NA	IFN-gamma Dominant (Immune C2)	Mesenchymal
TCGA-HD-A4C1	10.8643	low	geneclusterB	Buccal Mucosa	0	11	0	11	0	11	41	FEMALE	Lifelong Non-smoker	1	NO	G1	Stage IVA	T4a	N2b	0.417722	0.176751	6.13158	NA	IFN-gamma Dominant (Immune C2)	Basal
TCGA-HD-A633	1.80077	high	geneclusterC	Oral Cavity	0	421	0	421	1	419	74	MALE	Lifelong Non-smoker	1	YES	G2	Stage IVA	T4a	N0	0.435164	0.253771	4.55263	NA	Wound Healing (Immune C1)	Basal
TCGA-HD-A6HZ	-1.11466	low	geneclusterC	Oral Tongue	0	111	0	111	0	111	79	FEMALE	Lifelong Non-smoker	1	NO	G2	Stage III	T2	N1	0.388512	0.216989	2.10526	NA	Wound Healing (Immune C1)	Mesenchymal
TCGA-HD-A6I0	7.84781	low	geneclusterB	Oral Cavity	0	210	0	210	0	210	56	MALE	Current reformed smoker for > 15 years	3	YES	G1	Stage IVA	T4a	N1	0.506543	0.202817	2.42105	NA	IFN-gamma Dominant (Immune C2)	Basal
TCGA-IQ-7631	-14.4027	low	geneclusterA	Buccal Mucosa	0	1172	0	1172	0	1172	60	FEMALE	Current reformed smoker for > 15 years	3	NO	G1	Stage II	T2	N0	NA	NA	1.07895	hypo-methylated	NA	Mesenchymal
TCGA-IQ-7632	9.58455	low	geneclusterB	Alveolar Ridge	0	441	0	441	0	441	68	FEMALE	Current reformed smoker for > 15 years	3	NO	G1	Stage IVA	T4a	N0	0.445057	0.235483	0.868421	hyper-methylated	IFN-gamma Dominant (Immune C2)	Basal
TCGA-IQ-A61E	0.489752	high	geneclusterC	Oral Tongue	0	1147	0	1147	0	1147	55	FEMALE	Current smoker	2	YES	G2	Stage III	T3	N0	0.414151	0.174337	4.57895	NA	IFN-gamma Dominant (Immune C2)	Basal
TCGA-IQ-A61G	-8.08132	low	geneclusterA	Floor of mouth	0	360	0	360	1	249	57	MALE	Current reformed smoker for < or = 15 years	4	NO	G2	Stage IVA	T4a	N2c	0.550605	0.189741	3.92105	NA	IFN-gamma Dominant (Immune C2)	Classical
TCGA-IQ-A61H	-23.981	low	geneclusterA	Oral Tongue	0	1138	0	1138	0	1138	76	MALE	Current reformed smoker for < or = 15 years	4	NO	G2	Stage II	T2	N0	0.481639	0.19021	3.81579	NA	Wound Healing (Immune C1)	Classical
TCGA-IQ-A61J	9.6315	high	geneclusterB	Oral Tongue	0	1021	0	1021	0	1021	54	MALE	Lifelong Non-smoker	1	NO	G1	Stage IVA	T2	N2b	0.270107	0.171882	1.05263	NA	IFN-gamma Dominant (Immune C2)	Basal
TCGA-IQ-A6SG	-4.61418	high	geneclusterA	Oral Tongue	0	579	0	579	0	579	61	FEMALE	Lifelong Non-smoker	1	NO	G2	Stage III	T3	N0	0.441716	0.218607	3.10526	NA	Wound Healing (Immune C1)	Classical
TCGA-IQ-A6SH	-0.218929	low	geneclusterC	Oral Tongue	0	471	0	471	0	471	55	MALE	Current reformed smoker for > 15 years	3	NO	G1	Stage III	T2	N1	0.439087	0.204473	2.34211	NA	IFN-gamma Dominant (Immune C2)	Basal
TCGA-KU-A66T	-0.422079	high	geneclusterC	Floor of mouth	0	552	0	552	1	552	53	FEMALE	Lifelong Non-smoker	1	NO	G2	Stage IVA	T4	N0	0.410374	0.32034	3.05263	NA	IFN-gamma Dominant (Immune C2)	Classical
TCGA-KU-A6H8	-3.79261	low	geneclusterA	Oral Tongue	1	327	1	327	1	110	41	MALE	Current smoker	2	YES	G3	Stage IVA	T2	N2b	0.326607	0.141672	0.552632	NA	Wound Healing (Immune C1)	Atypical
TCGA-MT-A51X	12.8273	low	geneclusterB	Oral Tongue	0	242	0	242	0	242	30	MALE	Current smoker	2	NO	G1	Stage IVA	T1	N2b	0.383988	0.262966	1.34211	NA	IFN-gamma Dominant (Immune C2)	Basal
TCGA-MT-A67A	7.07511	high	geneclusterC	Oral Tongue	0	914	0	914	0	914	85	FEMALE	Lifelong Non-smoker	1	YES	G2	Stage I	T1	N0	0.4867	0.219697	3.31579	NA	IFN-gamma Dominant (Immune C2)	Basal
TCGA-MT-A67D	9.37845	low	geneclusterB	Floor of mouth	0	56	0	56	0	56	55	MALE	Current smoker	2	YES	G2	Stage II	T2	N0	0.435604	0.23168	2.55263	NA	IFN-gamma Dominant (Immune C2)	Atypical
TCGA-MT-A67F	12.9539	low	geneclusterB	Oral Cavity	0	384	0	384	0	384	60	FEMALE	Lifelong Non-smoker	1	YES	G2	Stage IVA	T4	N0	0.385656	0.15458	7.31579	NA	IFN-gamma Dominant (Immune C2)	Basal
TCGA-MT-A7BN	-16.5378	low	geneclusterA	Floor of mouth	0	469	0	469	1	179	74	MALE	Lifelong Non-smoker	1	YES	G3	Stage IVA	T1	N2b	0.412518	0.204994	1.94737	NA	Wound Healing (Immune C1)	Mesenchymal
TCGA-P3-A5QA	-13.8227	high	geneclusterA	Oral Tongue	0	2182	0	2182	1	1601	41	MALE	Lifelong Non-smoker	1	YES	G3	Stage I	T1	NX	0.276203	0.221246	1.81579	NA	IFN-gamma Dominant (Immune C2)	Mesenchymal
TCGA-P3-A5QF	-5.12188	low	geneclusterA	Alveolar Ridge	1	330	1	330	1	140	49	MALE	Lifelong Non-smoker	1	NO	G2	Stage IVA	T4	N2b	0.554635	0.344739	10.4737	NA	IFN-gamma Dominant (Immune C2)	Atypical
TCGA-P3-A6T0	-18.6498	low	geneclusterA	Floor of mouth	0	578	0	578	1	365	47	FEMALE	Current reformed smoker for < or = 15 years	4	YES	G2	Stage IVA	T4a	N0	0.32774	0.265518	2.84211	NA	Wound Healing (Immune C1)	Classical
TCGA-P3-A6T2	-3.50307	high	geneclusterC	Buccal Mucosa	0	2298	0	2298	0	2298	45	MALE	Lifelong Non-smoker	1	YES	G2	Stage IVA	T3	N2b	0.468946	0.190287	2.10526	NA	IFN-gamma Dominant (Immune C2)	Basal
TCGA-P3-A6T3	6.54391	high	geneclusterB	Oral Cavity	1	577	1	577	1	242	49	MALE	Lifelong Non-smoker	1	YES	G2	Stage IVA	T3	N2	0.383698	0.296139	2.94737	NA	IFN-gamma Dominant (Immune C2)	Basal
TCGA-P3-A6T4	6.67305	low	geneclusterB	Floor of mouth	1	62	1	62	1	62	54	MALE	Current smoker	2	YES	G2	Stage IVA	T4a	N1	0.413306	0.243166	4.10526	NA	IFN-gamma Dominant (Immune C2)	Basal
TCGA-P3-A6T5	6.25662	low	geneclusterB	Alveolar Ridge	1	882	1	882	1	335	79	FEMALE	Current reformed smoker for > 15 years	3	YES	G2	Stage IVA	T4a	N0	0.37556	0.200568	5.52632	NA	IFN-gamma Dominant (Immune C2)	Basal
TCGA-P3-A6T6	-8.42037	high	geneclusterA	Alveolar Ridge	1	395	1	395	1	273	53	MALE	Lifelong Non-smoker	1	YES	G3	Stage IVA	T4a	NX	0.552953	0.347662	4.05263	NA	Wound Healing (Immune C1)	Atypical
TCGA-P3-A6T7	10.676	high	geneclusterB	Floor of mouth	1	487	NA	487	0	487	55	MALE	Current smoker	2	YES	G2	Stage IVA	T3	N2b	0.446502	0.164639	4.26316	NA	IFN-gamma Dominant (Immune C2)	Basal
TCGA-P3-A6T8	-10.9047	low	geneclusterA	Floor of mouth	0	400	0	400	0	400	54	MALE	Current smoker	2	YES	G3	Stage IVA	T4a	N2	0.24813	0.204195	2.63158	NA	IFN-gamma Dominant (Immune C2)	Mesenchymal
TCGA-QK-A64Z	-7.41021	low	geneclusterA	Hard Palate	1	641	1	641	1	553	79	FEMALE	Lifelong Non-smoker	1	YES	G1	Stage IVA	T4	NX	0.381261	0.173331	2.36842	NA	IFN-gamma Dominant (Immune C2)	Basal
TCGA-QK-A652	13.0355	high	geneclusterB	Oral Tongue	0	645	0	645	0	645	60	MALE	Lifelong Non-smoker	1	YES	G2	Stage III	T1	N1	0.323224	0.150792	1.21053	NA	IFN-gamma Dominant (Immune C2)	Basal
TCGA-QK-A6IG	-12.0907	low	geneclusterA	Buccal Mucosa	1	222	1	222	1	142	69	MALE	Current reformed smoker for < or = 15 years	4	YES	G2	Stage III	T2	N1	0.49939	0.278396	3.42105	NA	IFN-gamma Dominant (Immune C2)	Mesenchymal
TCGA-QK-A6IH	4.40829	low	geneclusterC	Alveolar Ridge	0	653	0	653	1	228	65	FEMALE	Lifelong Non-smoker	1	YES	G2	Stage IVB	T4b	N2b	0.40523	0.273672	2.07895	NA	IFN-gamma Dominant (Immune C2)	Basal
TCGA-QK-A6II	13.1624	low	geneclusterB	Floor of mouth	1	284	1	284	1	176	52	MALE	Current smoker	2	YES	G2	Stage IVA	T4a	N2c	0.398385	0.164361	5.44737	NA	IFN-gamma Dominant (Immune C2)	Basal
TCGA-QK-A6IJ	5.94007	low	geneclusterB	Floor of mouth	0	387	0	387	0	387	71	MALE	Current reformed smoker for < or = 15 years	4	YES	G3	Stage III	T2	N1	0.460912	0.211625	1.18421	NA	IFN-gamma Dominant (Immune C2)	Atypical
TCGA-QK-A6VB	-15.9291	low	geneclusterA	Floor of mouth	0	641	0	641	1	613	66	MALE	Current reformed smoker for < or = 15 years	4	NO	G2	Stage IVA	T4a	N0	0.534844	0.536758	14.5526	NA	IFN-gamma Dominant (Immune C2)	Classical
TCGA-QK-A8Z7	-16.4617	high	geneclusterA	Floor of mouth	0	392	0	392	0	392	59	MALE	Current smoker	2	YES	G2	Stage IVA	T4a	N2c	0.564456	0.649515	3.97368	NA	Wound Healing (Immune C1)	Classical
TCGA-QK-AA3K	-24.5732	low	geneclusterA	Oral Tongue	0	253	0	253	0	253	60	MALE	Current smoker	2	YES	G2	Stage IVA	T3	N2b	0.300399	0.202204	2.89474	NA	IFN-gamma Dominant (Immune C2)	Mesenchymal
TCGA-RS-A6TO	0.457232	high	geneclusterC	Oral Cavity	1	387	1	387	1	338	82	FEMALE	Lifelong Non-smoker	1	NO	G2	Stage IVA	T4	N2c	0.39003	0.262261	4.36842	NA	IFN-gamma Dominant (Immune C2)	Mesenchymal
TCGA-T2-A6WX	-9.99519	low	geneclusterA	Oral Tongue	1	209	1	209	1	209	73	FEMALE	Lifelong Non-smoker	1	YES	G1	Stage II	T2	N0	0.456852	0.211151	6.02632	NA	IFN-gamma Dominant (Immune C2)	Mesenchymal
TCGA-T2-A6X2	6.89014	low	geneclusterB	Alveolar Ridge	0	987	0	987	0	987	82	MALE	Current reformed smoker for > 15 years	3	YES	G1	Stage III	T3	N0	0.373194	0.165149	11.5526	NA	IFN-gamma Dominant (Immune C2)	Basal
TCGA-T3-A92N	-13.32	low	geneclusterA	Floor of mouth	1	95	1	95	1	46	79	MALE	Current smoker	2	NO	G3	Stage IVA	T2	N2c	0.476819	0.160453	5.10526	NA	IFN-gamma Dominant (Immune C2)	Classical
TCGA-UF-A719	-4.43651	high	geneclusterA	Floor of mouth	0	1663	0	1663	0	1663	54	MALE	Current smoker	2	YES	G1	Stage II	T2	N0	0.577942	0.452172	3.21053	NA	IFN-gamma Dominant (Immune C2)	Atypical
TCGA-UF-A71A	-20.3409	low	geneclusterA	Floor of mouth	1	86	1	86	1	86	67	MALE	Current reformed smoker for > 15 years	3	NO	G1	Stage IVA	T4a	N2c	0.40475	0.199848	6	NA	Wound Healing (Immune C1)	Classical
TCGA-UF-A71B	-14.71	high	geneclusterA	Alveolar Ridge	0	1506	0	1506	0	1506	50	MALE	Current smoker	2	YES	G2	Stage IVA	T4	N0	0.435456	0.279523	4.07895	NA	IFN-gamma Dominant (Immune C2)	Classical
TCGA-UF-A71E	-13.2401	high	geneclusterA	Floor of mouth	1	1504	0	1504	0	1504	63	MALE	Lifelong Non-smoker	1	YES	G3	Stage IVA	T4a	N0	0.457187	0.259046	5.34211	NA	IFN-gamma Dominant (Immune C2)	Classical
TCGA-UF-A7JA	-3.66892	high	geneclusterC	Buccal Mucosa	0	2265	0	2265	0	2265	66	FEMALE	Current smoker	2	YES	G2	Stage IVA	T4a	N1	0.362424	0.193479	3.86842	NA	Wound Healing (Immune C1)	Classical
TCGA-UF-A7JC	15.5395	high	geneclusterB	Floor of mouth	1	546	1	546	1	229	42	MALE	Current smoker	2	NO	G1	Stage IVA	T3	N2b	0.42712	0.202378	1.63158	NA	IFN-gamma Dominant (Immune C2)	Basal
TCGA-UF-A7JD	-16.4659	low	geneclusterA	Buccal Mucosa	1	739	0	739	0	739	71	MALE	Current smoker	2	YES	G3	Stage IVA	T4	N2b	0.293162	0.327275	3.02632	NA	Wound Healing (Immune C1)	Mesenchymal
TCGA-UF-A7JO	-21.4205	high	geneclusterA	Floor of mouth	1	631	1	631	1	525	79	FEMALE	Lifelong Non-smoker	1	NO	G2	Stage IVA	T4a	N0	0.467419	0.198366	4.47368	NA	IFN-gamma Dominant (Immune C2)	Classical
TCGA-UF-A7JS	-3.31066	high	geneclusterC	Oral Tongue	1	680	1	680	1	519	59	MALE	Current smoker	2	YES	G2	Stage IVA	T4a	N2b	0.464972	0.238315	2.13158	NA	IFN-gamma Dominant (Immune C2)	Mesenchymal
TCGA-UF-A7JT	4.35009	high	geneclusterC	Floor of mouth	1	993	1	993	1	718	72	FEMALE	Lifelong Non-smoker	1	NO	G3	Stage IVA	T4a	N0	0.435715	0.207929	5.78947	NA	IFN-gamma Dominant (Immune C2)	Mesenchymal
TCGA-UP-A6WW	-10.9479	high	geneclusterA	Oral Tongue	0	518	0	518	0	518	58	MALE	Lifelong Non-smoker	1	YES	G2	Stage IVA	T4a	N2b	0.45772	0.171939	1.39474	NA	Wound Healing (Immune C1)	Atypical
TCGA-WA-A7GZ	3.4601	high	geneclusterC	Floor of mouth	1	625	0	625	0	625	58	MALE	Current smoker	2	YES	G2	Stage IVA	T2	N0	0.432353	0.320197	6.13158	NA	IFN-gamma Dominant (Immune C2)	Basal
TCGA-WA-A7H4	-6.29877	high	geneclusterA	Oral Tongue	0	443	0	443	0	443	69	MALE	Current smoker	2	YES	G3	Stage II	T2	N0	0.290953	0.211034	0.947368	NA	Wound Healing (Immune C1)	Mesenchymal

## Sheet: S8
Table S8 GO and KEGG enrichment analysis of ferroptosis signature genes
GO
ID	Description	GeneRatio	BgRatio	pvalue	FDR	qvalue	geneID	Count
GO:0016616	oxidoreductase activity, acting on the CH-OH group of donors, NAD or NADP as acceptor	0.0611354	119/17697	4.41233e-10	1.85759e-07	1.45839e-07	SDR9C7/RDH12/ADH7/ALDH3A1/AKR1B10/AKR1C1/AKR1C3/G6PD/PGD/PTGR1/ME1/CBR1/AKR1B1/UGDH	14
GO:0016614	oxidoreductase activity, acting on CH-OH group of donors	0.0611354	128/17697	1.17101e-09	2.46498e-07	1.93525e-07	SDR9C7/RDH12/ADH7/ALDH3A1/AKR1B10/AKR1C1/AKR1C3/G6PD/PGD/PTGR1/ME1/CBR1/AKR1B1/UGDH	14
GO:0061135	endopeptidase regulator activity	0.0567686	182/17697	7.34686e-07	6.28451e-05	4.93396e-05	A2ML1/CSTA/CSTB/TIMP1/WFDC5/SPINK5/WFDC12/PI3/SERPINB5/SPOCK1/C3/CARD18/SFRP2	13
GO:0006805	xenobiotic metabolic process	0.0742358	125/18670	2.2e-13	5.64e-11	5.07e-11	CYP2C18/S100A12/ALDH3A1/AKR1C1/UGT1A6/NQO1/GSTM3/EPHX1/GSTM4/GSTM2/GSTA4/GSTA1/CYP26A1/CYP2S1/GSTM1/PTGS1/CYP26B1	17
GO:0006749	glutathione metabolic process	0.0524017	56/18670	3.01e-12	6.46e-10	5.8e-10	G6PD/SLC7A11/GCLC/GSTM3/GSR/GSTM4/GCLM/GSTM2/NFE2L2/GSTA4/GSTA1/GSTM1	12
GO:0033559	unsaturated fatty acid metabolic process	0.0567686	110/18670	9.39e-10	1.27e-07	1.14e-07	ALOX12B/ALOXE3/CYP2C18/PLA2G4F/PLA2G4A/AKR1C3/CYP4F3/PTGR1/GSTM2/CBR1/GSTA1/CYP2S1/PTGS1	13
GO:1901568	fatty acid derivative metabolic process	0.0655022	167/18670	2.28e-09	2.93e-07	2.64e-07	ALOX12B/ALOXE3/CYP2C18/PLA2G3/CYP4F22/PLA2G4F/PLA2G4A/AKR1C3/CYP4F3/ABCC1/PTGR1/CBR1/GSTA1/CYP2S1/PTGS1	15
GO:0006631	fatty acid metabolic process	0.0786026	383/18670	1.27e-06	9.07e-05	8.16e-05	ALOX12B/ALOXE3/CYP2C18/PLA2G3/PLA2G4F/ADH7/PLA2G4A/C3/AKR1C3/CYP4F3/CYP4F11/PTGR1/GSTM4/GSTM2/CBR1/GSTA1/CYP2S1/PTGS1	18
GO:0098742	cell-cell adhesion via plasma-membrane adhesion molecules	0.0567686	273/18670	3.43e-05	0.00180028	0.00161852	DSC2/DSG1/IL1RN/CLDN17/DSC1/DSG3/CEACAM5/DSC3/LRRC4/CLDN8/EPCAM/CLDN4/FLRT3	13
GO:0034599	cellular response to oxidative stress	0.0480349	302/18670	0.0013091	0.0333107	0.0299476	MAPK13/TPM1/GPX2/AKR1C3/G6PD/SLC7A11/TXNRD1/SRXN1/NQO1/GSR/NFE2L2	11
GO:0005911	cell-cell junction	0.075	459/19717	1.42694e-05	0.00122717	0.00113654	PPL/DSC2/DSG1/EVPL/PKP1/CDSN/JUP/CLDN17/DSC1/DSG3/EPPK1/DSC3/PANX2/CLDN8/EPCAM/CLDN4/AKR1B1/FLRT3	18
KEGG
ID	Description	GeneRatio	BgRatio	pvalue	FDR	qvalue	geneID	Count
hsa00480	Glutathione metabolism	0.117117	57/8075	4.52e-13	8.67e-11	7.7e-11	GPX2/G6PD/PGD/GCLC/GSTM3/GSR/GSTM4/GCLM/GSTM2/GSTA4/GSTA1/ODC1/GSTM1	13
hsa00980	Metabolism of xenobiotics by cytochrome P450	0.117117	78/8075	3.2e-11	3.08e-09	2.73e-09	ADH7/ALDH3A1/AKR1C1/UGT1A6/GSTM3/EPHX1/GSTM4/GSTM2/GSTA4/CBR1/GSTA1/CYP2S1/GSTM1	13
hsa05204	Chemical carcinogenesis	0.108108	83/8075	1.07e-09	6.83e-08	6.07e-08	CYP2C18/ADH7/ALDH3A1/UGT1A6/GSTM3/EPHX1/GSTM4/GSTM2/GSTA4/CBR1/GSTA1/GSTM1	12
hsa00590	Arachidonic acid metabolism	0.0810811	61/8075	1.21e-07	5.79e-06	5.14e-06	ALOX12B/PLA2G3/PLA2G4F/PLA2G4A/GPX2/AKR1C3/CYP4F3/CBR1/PTGS1	9
hsa00982	Drug metabolism - cytochrome P450	0.0810811	72/8075	5.22e-07	2.01e-05	1.78e-05	ADH7/ALDH3A1/UGT1A6/GSTM3/GSTM4/GSTM2/GSTA4/GSTA1/GSTM1	9
hsa00830	Retinol metabolism	0.0720721	67/8075	3.29e-06	0.000105258	9.35e-05	CYP2C18/RDH12/ADH7/UGT1A6/CYP26A1/CYP2S1/ALDH1A1/CYP26B1	8
hsa00983	Drug metabolism - other enzymes	0.0720721	80/8075	1.26e-05	0.000345822	0.000307145	CDA/UGT1A6/GSTM3/GSTM4/GSTM2/GSTA4/GSTA1/GSTM1	8
hsa05225	Hepatocellular carcinoma	0.0990991	168/8075	1.78e-05	0.000428317	0.000380413	TXNRD1/NQO1/GSTM3/GSTM4/GSTM2/NFE2L2/GSTA4/GSTA1/WNT2B/GSTM1/FZD7	11
hsa05418	Fluid shear stress and atherosclerosis	0.0810811	139/8075	0.000116919	0.00249428	0.00221531	MAPK13/NQO1/GSTM3/GSTM4/GSTM2/NFE2L2/GSTA4/GSTA1/GSTM1	9
hsa00790	Folate biosynthesis	0.036036	26/8075	0.000400372	0.00768714	0.00682739	AKR1B10/AKR1C3/CBR1/AKR1B1	4
hsa01524	Platinum drug resistance	0.0540541	73/8075	0.000474669	0.00828513	0.00735851	GSTM3/GSTM4/GSTM2/GSTA4/GSTA1/GSTM1	6
hsa00030	Pentose phosphate pathway	0.036036	30/8075	0.000703535	0.0112566	0.00999761	G6PD/PGD/TALDO1/TKT	4
hsa00040	Pentose and glucuronate interconversions	0.036036	34/8075	0.00114133	0.0168566	0.0149713	AKR1B10/UGT1A6/AKR1B1/UGDH	4
hsa04216	Ferroptosis	0.036036	41/8075	0.00231513	0.0317504	0.0281993	SLC7A11/GCLC/GCLM/FTL	4
hsa02010	ABC transporters	0.036036	45/8075	0.00326593	0.0418039	0.0371285	ABCA12/ABCC1/ABCC5/ABCA13	4

## Sheet: S9
Table S9 Correlation analyses of FP score and canonical ferroptosis related genes
Gene	correlation	p-value
AKR1C1	-0.428318	1.85891e-14
AKR1C2	-0.339234	2.6928e-09
AKR1C3	-0.45596	2.13352e-16
CBS	-0.454193	2.87369e-16
CHAC1	0.23089	6.82014e-05
CISD1	-0.433339	8.50687e-15
FANCD2	-0.366413	1.0437e-10
GCLC	-0.418664	8.05862e-14
GPX4	-0.699855	2.79623e-44
HMGCR	0.405948	5.1848e-13
HSPA5	-0.34911	8.56564e-10
MT1G	-0.318054	2.75166e-08
SLC3A2	-0.252813	1.22675e-05
SLC7A11	-0.205765	0.000401678

## Sheet: S10
Table S10 Correlation analyses of FP score and signatures
Signature	correlation	p-value
CD8+ T effector	0.181189	0.0018795
APM	0.210813	0.000285877
MHC Class I	0.246015	2.12444e-05
T helper cells	0.145639	0.0127273
Immune checkpoint	0.127212	0.0297569
Tcm	0.752581	1.49177e-54
DNA replication	-0.428791	1.72774e-14
Cytokines	0.263318	5.0904e-06
T cells	0.1378	0.0184793
Pan F TBRs	-0.18631	0.00138354
EMT2	-0.165317	0.00462092
EMT3	-0.218982	0.000162082
Cell cycle	-0.319388	2.38929e-08
IFNG	0.270231	2.79462e-06
TCR signaling Pathway	0.250368	1.4973e-05
CAF	-0.164317	0.00487831
TMEscore	0.220329	0.000147301
M6A	-0.226914	9.15242e-05
Fatty acid biosynthesis	0.204997	0.000422709
Homocysteine biosynthesis	-0.528229	2.19834e-22
Arachidonic acid metabolism	0.308898	7.11865e-08
Linoleic acid metabolism	0.496737	1.33726e-19
Alanine aspartate and glutamate metabolism	-0.330284	7.34787e-09
Cysteine and methionine metabolism	-0.519957	1.26365e-21
Glutathione metabolism	-0.457309	1.69753e-16

[truncated: 3 more sheets: S11, S12, S13]
